# Supplementary material for: Hexaaqua­(5,7-dihydr­oxy-4-oxo-2-phenyl-4H-chromene-8-sulfonato)calcium(II) 5,7-dihydr­oxy-4-oxo-2-phenyl-4H-chromene-8-sulfonate trihydrate
Source: Acta Crystallogr Sect E Struct Rep Online. 2008 Nov 20;64(Pt 12):m1569–70. doi: 10.1107/S1600536808037586 (PMC2959999; doi:10.1107/S1600536808037586)
Supplement: Supplementary file 1 [file e-64-m1569-sup1.cif]

##############################################################################
###                                                                        ###
###        Electronic paper (Acta Crystallographica Section E)             ###
###                                                                        ###
##############################################################################
#                                                                            #
# This CIF contains the data in a paper accepted for publication in Acta     #
# Crystallographica Section E. It conforms to the requirements of Notes      #
# for Authors for Section E, and has been peer reviewed under the auspices   #
# of the IUCr Commission on Journals.                                        #
#                                                                            #
# Full details of the Crystallographic Information File format               #
# are given in the paper "The Crystallographic Information File (CIF):       #
# a New Standard Archive File for Crystallography" by S. R. Hall, F. H.      #
# Allen and I. D. Brown [Acta Cryst. (1991), A47, 655-685].                  #
#                                                                            #
# The current version of the core CIF dictionary is obtainable from          #
# ftp://ftp.iucr.org/pub/cif_core.dic. The current version number is 2.4.    #
#                                                                            #
# Software is freely available for graphical display of the structure(s) in  #
# this CIF.  For information consult the CIF home page http://www.iucr.org/  #
# cif/home.html                                                              #
#                                                                            #
# This file may be used for bona fide research purposes within the           #
# scientific community so long as proper attribution is given to the journal # 
# article from which it was obtained.                                        #
#                                                                            #
##############################################################################
                                             
data_I
_audit_creation_method     SHELXL97
_chemical_name_systematic
;
Hexaaqua(5,7-dihydroxy-4-oxo-2-phenyl-4<i>H</i>-chromene-8-sulfonato)calcium(II)
5,7-dihydroxy-4-oxo-2-phenyl-4<i>H</i>-chromene-8-sulfonate trihydrate
;
_chemical_name_common     ?
_chemical_formula_moiety     'C15 H21 Ca O13 S + , C15 H9 O7 S - , 3H2 O'
_chemical_formula_sum     'C30 H36 Ca O23 S2'
_chemical_formula_iupac     '[Ca (C15 H9 O7 S) (H2 O)6] (C15 H9 O7 S) , 3H2 O'
_chemical_formula_weight     868.79
_chemical_melting_point     ?
_symmetry_cell_setting     triclinic
_symmetry_space_group_name_H-M     'P -1'
_symmetry_space_group_name_Hall     '-P 1'
loop_
    _symmetry_equiv_pos_as_xyz
    'x, y, z'
    '-x, -y, -z'
_cell_length_a     11.360(2)
_cell_length_b     12.3900(10)
_cell_length_c     13.975(2)
_cell_angle_alpha     95.136(2)
_cell_angle_beta     102.167(3)
_cell_angle_gamma     107.423(2)
_cell_volume     1809.9(4)
_cell_formula_units_Z     2
_cell_measurement_reflns_used     2128
_cell_measurement_theta_min     2.49
_cell_measurement_theta_max     23.87
_cell_measurement_temperature     296(2)
_exptl_crystal_description     sheet
_exptl_crystal_colour     colourless
_exptl_crystal_size_max     0.36
_exptl_crystal_size_mid     0.23
_exptl_crystal_size_min     0.14
_exptl_crystal_density_diffrn     1.594
_exptl_crystal_density_meas     ?
_exptl_crystal_density_method     'not measured'
_exptl_crystal_F_000     904
_exptl_absorpt_coefficient_mu     0.383
_exptl_absorpt_correction_type     multi-scan
_exptl_absorpt_process_details     '(SADABS; Bruker, 1999)'
_exptl_absorpt_correction_T_min     0.8740
_exptl_absorpt_correction_T_max     0.9465
_exptl_special_details
;
;
_diffrn_ambient_temperature     296(2)
_diffrn_radiation_type     MoK\a
_diffrn_radiation_wavelength     0.71073
_diffrn_radiation_source     'fine-focus sealed tube'
_diffrn_radiation_monochromator     graphite
_diffrn_measurement_device_type     'Bruker SMART CCD area-detector'
_diffrn_measurement_method     '\f and \w'
_diffrn_detector_area_resol_mean     10.0
_diffrn_reflns_number     9179
_diffrn_reflns_av_R_equivalents     0.0256
_diffrn_reflns_av_sigmaI/netI     0.0525
_diffrn_reflns_theta_min     1.51
_diffrn_reflns_theta_max     25.05
_diffrn_reflns_theta_full     25.05
_diffrn_measured_fraction_theta_max     0.980
_diffrn_measured_fraction_theta_full     0.980
_diffrn_reflns_limit_h_min     -9
_diffrn_reflns_limit_h_max     13
_diffrn_reflns_limit_k_min     -14
_diffrn_reflns_limit_k_max     14
_diffrn_reflns_limit_l_min     -16
_diffrn_reflns_limit_l_max     16
_diffrn_standards_number     .
_diffrn_standards_interval_count     .
_diffrn_standards_interval_time     .
_diffrn_standards_decay_%     .
_refine_special_details
;
 Refinement of F^2^ against ALL reflections.  The weighted R-factor wR and
 goodness of fit S are based on F^2^, conventional R-factors R are based
 on F, with F set to zero for negative F^2^. The threshold expression of
 F^2^ > 2sigma(F^2^) is used only for calculating R-factors(gt) etc. and is
 not relevant to the choice of reflections for refinement.  R-factors based
 on F^2^ are statistically about twice as large as those based on F, and R-
 factors based on ALL data will be even larger.
;
_reflns_number_total     6299
_reflns_number_gt     4416
_reflns_threshold_expression     I>2\s(I)
_refine_ls_structure_factor_coef     Fsqd
_refine_ls_matrix_type     full
_refine_ls_R_factor_all     0.0794
_refine_ls_R_factor_gt     0.0552
_refine_ls_wR_factor_gt     0.1434
_refine_ls_wR_factor_ref     0.1667
_refine_ls_goodness_of_fit_ref     1.035
_refine_ls_restrained_S_all     1.034
_refine_ls_number_reflns     6299
_refine_ls_number_parameters     558
_refine_ls_number_restraints     16
_refine_ls_hydrogen_treatment     mixed
_refine_ls_weighting_scheme     calc
_refine_ls_weighting_details
               'calc w = 1/[\s^2^(Fo^2^)+(0.0956P)^2^] where P=(Fo^2^+2Fc^2^)/3'
_atom_sites_solution_hydrogens     geom
_atom_sites_solution_primary     direct
_atom_sites_solution_secondary     difmap
_refine_ls_shift/su_max     ?
_refine_ls_shift/su_max_lt     0.001
_refine_ls_shift/su_mean     0.000
_refine_diff_density_max     0.400
_refine_diff_density_min     -0.399
_refine_ls_extinction_method     none
_refine_ls_extinction_coef     ?
loop_
    _atom_type_symbol
    _atom_type_description
    _atom_type_scat_dispersion_real
    _atom_type_scat_dispersion_imag
    _atom_type_scat_source
    'C' 'C' 0.0033 0.0016
                         'International Tables Vol C Tables 4.2.6.8 and 6.1.1.4'
    'H' 'H' 0.0000 0.0000
                         'International Tables Vol C Tables 4.2.6.8 and 6.1.1.4'
    'O' 'O' 0.0106 0.0060
                         'International Tables Vol C Tables 4.2.6.8 and 6.1.1.4'
    'Ca' 'Ca' 0.2262 0.3064
                         'International Tables Vol C Tables 4.2.6.8 and 6.1.1.4'
    'S' 'S' 0.1246 0.1234
                         'International Tables Vol C Tables 4.2.6.8 and 6.1.1.4'
_computing_data_collection     'SMART (Bruker, 1999)'
_computing_cell_refinement     'SAINT-Plus (Bruker, 1999)'
_computing_data_reduction     'SAINT-Plus (Bruker, 1999)'
_computing_structure_solution     'SHELXS97 (Sheldrick, 2008)'
_computing_structure_refinement     'SHELXL97 (Sheldrick, 2008)'
_computing_molecular_graphics     'SHELXTL (Sheldrick, 2008)'
_computing_publication_material     'SHELXTL (Sheldrick, 2008)'
loop_
    _atom_site_type_symbol
    _atom_site_label
    _atom_site_fract_x
    _atom_site_fract_y
    _atom_site_fract_z
    _atom_site_U_iso_or_equiv
    _atom_site_adp_type
    _atom_site_calc_flag
    _atom_site_refinement_flags
    _atom_site_occupancy
    _atom_site_disorder_assembly
    _atom_site_disorder_group
    Ca Ca1 0.10081(6) 0.62071(6) 0.23114(5) 0.0393(2) Uani d . 1 . .
    S S2 0.33030(8) 0.65555(7) 0.07174(7) 0.0427(3) Uani d . 1 . .
    O O1 0.46932(19) 0.90038(18) 0.11438(16) 0.0358(5) Uani d . 1 . .
    O O2 0.8501(2) 1.0701(2) 0.17925(19) 0.0492(6) Uani d . 1 . .
    O O3 0.8907(2) 0.8768(2) 0.1856(2) 0.0551(7) Uani d . 1 . .
    H H3 0.9073 0.9455 0.1833 0.083 Uiso calc R 1 . .
    O O4 0.5425(3) 0.5415(2) 0.1183(3) 0.0636(8) Uani d . 1 . .
    H H4 0.4644 0.5167 0.1030 0.095 Uiso calc R 1 . .
    O O5 0.3082(3) 0.5319(2) 0.0591(2) 0.0645(8) Uani d . 1 . .
    O O6 0.2916(2) 0.6914(2) -0.02215(19) 0.0582(7) Uani d . 1 . .
    O O7 0.2732(2) 0.6922(2) 0.14628(19) 0.0489(6) Uani d . 1 . .
    O O8 0.3056(3) 0.6613(3) 0.3527(2) 0.0547(7) Uani d D 1 . .
    H H8A 0.289(4) 0.653(4) 0.4063(18) 0.080 Uiso d D 1 . .
    H H8B 0.332(4) 0.612(3) 0.331(3) 0.080 Uiso d D 1 . .
    O O9 0.1102(3) 0.4520(2) 0.1496(3) 0.0698(9) Uani d D 1 . .
    H H9A 0.053(3) 0.390(2) 0.128(3) 0.080 Uiso d D 1 . .
    H H9B 0.170(3) 0.462(4) 0.124(3) 0.080 Uiso d D 1 . .
    O O10 0.0505(3) 0.5170(3) 0.3609(2) 0.0716(9) Uani d D 1 . .
    H H10A 0.011(4) 0.4479(12) 0.345(3) 0.080 Uiso d D 1 . .
    H H10B 0.088(4) 0.534(4) 0.4197(12) 0.080 Uiso d D 1 . .
    O O11 -0.1277(3) 0.5121(2) 0.1799(2) 0.0533(7) Uani d D 1 . .
    H H11B -0.169(4) 0.487(4) 0.1221(13) 0.080 Uiso d D 1 . .
    H H11A -0.171(4) 0.473(3) 0.212(3) 0.080 Uiso d D 1 . .
    O O12 0.0807(3) 0.7627(2) 0.3400(2) 0.0597(8) Uani d D 1 . .
    H H12A 0.039(4) 0.746(4) 0.381(2) 0.065(15) Uiso d D 1 . .
    H H12B 0.096(4) 0.8316(11) 0.343(3) 0.080 Uiso d D 1 . .
    O O13 0.0262(3) 0.7350(3) 0.1202(2) 0.0633(8) Uani d D 1 . .
    H H13B -0.009(4) 0.780(3) 0.137(3) 0.080 Uiso d D 1 . .
    H H13A 0.036(5) 0.742(4) 0.0644(16) 0.080 Uiso d D 1 . .
    C C1 0.4349(3) 1.1836(3) 0.1122(3) 0.0416(8) Uani d . 1 . .
    H H1 0.5183 1.2318 0.1219 0.050 Uiso calc R 1 . .
    C C2 0.3361(4) 1.2284(3) 0.0989(3) 0.0489(9) Uani d . 1 . .
    H H2 0.3534 1.3068 0.0996 0.059 Uiso calc R 1 . .
    C C3 0.2126(4) 1.1585(3) 0.0846(3) 0.0528(10) Uani d . 1 . .
    H H3A 0.1466 1.1894 0.0751 0.063 Uiso calc R 1 . .
    C C4 0.1863(4) 1.0421(3) 0.0843(3) 0.0533(10) Uani d . 1 . .
    H H4A 0.1026 0.9949 0.0752 0.064 Uiso calc R 1 . .
    C C5 0.2837(3) 0.9957(3) 0.0974(3) 0.0438(9) Uani d . 1 . .
    H H5 0.2654 0.9173 0.0973 0.053 Uiso calc R 1 . .
    C C6 0.4093(3) 1.0654(3) 0.1110(2) 0.0341(7) Uani d . 1 . .
    C C7 0.5135(3) 1.0167(3) 0.1252(2) 0.0329(7) Uani d . 1 . .
    C C8 0.6398(3) 1.0755(3) 0.1468(3) 0.0383(8) Uani d . 1 . .
    H H8 0.6672 1.1550 0.1527 0.046 Uiso calc R 1 . .
    C C9 0.7315(3) 1.0169(3) 0.1605(2) 0.0373(8) Uani d . 1 . .
    C C10 0.6825(3) 0.8946(3) 0.1508(2) 0.0364(8) Uani d . 1 . .
    C C11 0.7630(3) 0.8262(3) 0.1641(3) 0.0408(8) Uani d . 1 . .
    C C12 0.7130(3) 0.7104(3) 0.1546(3) 0.0485(9) Uani d . 1 . .
    H H12 0.7671 0.6669 0.1655 0.058 Uiso calc R 1 . .
    C C13 0.5817(3) 0.6561(3) 0.1287(3) 0.0435(8) Uani d . 1 . .
    C C14 0.4975(3) 0.7200(3) 0.1131(3) 0.0373(8) Uani d . 1 . .
    C C15 0.5518(3) 0.8389(3) 0.1270(2) 0.0334(7) Uani d . 1 . .
    S S1 -0.31929(8) 0.40326(7) 0.37480(7) 0.0416(2) Uani d . 1 . .
    O O14 -0.4556(2) 0.16187(18) 0.37202(17) 0.0391(6) Uani d . 1 . .
    O O15 -0.8338(2) -0.0055(2) 0.3292(2) 0.0579(7) Uani d . 1 . .
    O O16 -0.8755(2) 0.1864(2) 0.3212(3) 0.0693(9) Uani d . 1 . .
    H H16 -0.8920 0.1170 0.3196 0.104 Uiso calc R 1 . .
    O O17 -0.5301(3) 0.5183(2) 0.3526(3) 0.0708(9) Uani d . 1 . .
    H H17 -0.4520 0.5427 0.3656 0.106 Uiso calc R 1 . .
    O O18 -0.2978(3) 0.5258(2) 0.3808(3) 0.0689(9) Uani d . 1 . .
    O O19 -0.2916(2) 0.3558(2) 0.28751(19) 0.0521(7) Uani d . 1 . .
    O O20 -0.2531(2) 0.3747(2) 0.46429(19) 0.0556(7) Uani d . 1 . .
    C C16 -0.2675(3) 0.0700(3) 0.4116(3) 0.0474(9) Uani d . 1 . .
    H H16A -0.2490 0.1491 0.4187 0.057 Uiso calc R 1 . .
    C C17 -0.1700(4) 0.0242(4) 0.4252(3) 0.0601(11) Uani d . 1 . .
    H H17A -0.0859 0.0725 0.4406 0.072 Uiso calc R 1 . .
    C C18 -0.1959(4) -0.0926(4) 0.4162(3) 0.0614(11) Uani d . 1 . .
    H H18 -0.1297 -0.1232 0.4251 0.074 Uiso calc R 1 . .
    C C19 -0.3201(4) -0.1637(3) 0.3939(3) 0.0613(11) Uani d . 1 . .
    H H19 -0.3379 -0.2425 0.3893 0.074 Uiso calc R 1 . .
    C C20 -0.4183(4) -0.1186(3) 0.3784(3) 0.0543(10) Uani d . 1 . .
    H H20 -0.5022 -0.1675 0.3619 0.065 Uiso calc R 1 . .
    C C21 -0.3936(3) -0.0018(3) 0.3871(2) 0.0396(8) Uani d . 1 . .
    C C22 -0.4987(3) 0.0466(3) 0.3714(2) 0.0392(8) Uani d . 1 . .
    C C23 -0.6230(4) -0.0108(3) 0.3576(3) 0.0460(9) Uani d . 1 . .
    H H23 -0.6490 -0.0896 0.3570 0.055 Uiso calc R 1 . .
    C C24 -0.7170(3) 0.0460(3) 0.3437(3) 0.0440(9) Uani d . 1 . .
    C C25 -0.6679(3) 0.1687(3) 0.3477(3) 0.0398(8) Uani d . 1 . .
    C C26 -0.7489(3) 0.2363(3) 0.3370(3) 0.0486(9) Uani d . 1 . .
    C C27 -0.6996(3) 0.3518(3) 0.3409(3) 0.0537(10) Uani d . 1 . .
    H H27 -0.7534 0.3958 0.3355 0.064 Uiso calc R 1 . .
    C C28 -0.5694(4) 0.4046(3) 0.3529(3) 0.0491(9) Uani d . 1 . .
    C C29 -0.4845(3) 0.3408(3) 0.3635(3) 0.0378(8) Uani d . 1 . .
    C C30 -0.5383(3) 0.2232(3) 0.3608(2) 0.0371(8) Uani d . 1 . .
    O O21 -0.0582(3) 0.7003(3) 0.4724(3) 0.0810(10) Uani d D 1 . .
    H H21B -0.126(3) 0.648(3) 0.448(3) 0.080 Uiso d D 1 . .
    H H21A -0.022(4) 0.698(4) 0.5295(16) 0.080 Uiso d D 1 . .
    O O22 -0.0730(3) 0.2875(2) 0.3291(2) 0.0699(8) Uani d . 1 . .
    O O23 0.0758(3) 0.7542(2) -0.0680(2) 0.0539(7) Uani d D 1 . .
    H H23B 0.139(3) 0.734(4) -0.063(4) 0.080 Uiso d D 1 . .
    H H23A 0.091(4) 0.809(3) -0.098(3) 0.080 Uiso d D 1 . .
loop_
    _atom_site_aniso_label
    _atom_site_aniso_U_11
    _atom_site_aniso_U_22
    _atom_site_aniso_U_33
    _atom_site_aniso_U_12
    _atom_site_aniso_U_13
    _atom_site_aniso_U_23
    Ca1 0.0356(4) 0.0336(4) 0.0470(4) 0.0079(3) 0.0112(3) 0.0073(3)
    S2 0.0317(5) 0.0357(5) 0.0573(6) 0.0038(4) 0.0169(4) 0.0026(4)
    O1 0.0277(12) 0.0306(12) 0.0481(14) 0.0090(10) 0.0077(10) 0.0067(10)
    O2 0.0272(13) 0.0438(14) 0.0663(17) 0.0011(11) 0.0060(12) 0.0070(12)
    O3 0.0255(13) 0.0534(16) 0.083(2) 0.0134(12) 0.0080(13) 0.0070(15)
    O4 0.0544(17) 0.0368(15) 0.104(2) 0.0180(13) 0.0249(18) 0.0126(15)
    O5 0.0462(16) 0.0341(14) 0.112(2) 0.0042(12) 0.0365(16) -0.0017(15)
    O6 0.0365(15) 0.0751(19) 0.0498(16) 0.0051(14) 0.0038(12) 0.0060(14)
    O7 0.0452(15) 0.0417(14) 0.0638(17) 0.0107(12) 0.0272(13) 0.0079(12)
    O8 0.0415(15) 0.0599(18) 0.0611(18) 0.0136(13) 0.0134(14) 0.0121(15)
    O9 0.056(2) 0.0396(16) 0.110(3) 0.0005(14) 0.0415(18) -0.0045(16)
    O10 0.075(2) 0.0539(18) 0.0548(18) -0.0136(16) -0.0018(16) 0.0158(16)
    O11 0.0375(15) 0.0555(17) 0.0581(18) 0.0041(13) 0.0096(13) 0.0097(14)
    O12 0.077(2) 0.0357(15) 0.071(2) 0.0152(15) 0.0338(17) 0.0048(15)
    O13 0.069(2) 0.079(2) 0.071(2) 0.0456(17) 0.0370(17) 0.0371(18)
    C1 0.043(2) 0.038(2) 0.045(2) 0.0132(16) 0.0130(16) 0.0061(16)
    C2 0.058(3) 0.039(2) 0.058(2) 0.0242(19) 0.0158(19) 0.0144(17)
    C3 0.051(2) 0.058(3) 0.059(2) 0.031(2) 0.0124(19) 0.012(2)
    C4 0.032(2) 0.058(3) 0.067(3) 0.0143(18) 0.0086(18) 0.007(2)
    C5 0.034(2) 0.0360(19) 0.057(2) 0.0088(16) 0.0074(17) 0.0053(16)
    C6 0.0340(18) 0.0350(18) 0.0333(17) 0.0119(15) 0.0086(14) 0.0039(14)
    C7 0.0328(18) 0.0322(17) 0.0322(17) 0.0095(14) 0.0073(14) 0.0038(13)
    C8 0.0359(19) 0.0288(17) 0.048(2) 0.0078(15) 0.0110(16) 0.0069(15)
    C9 0.0287(18) 0.0381(19) 0.0389(19) 0.0031(15) 0.0067(14) 0.0057(15)
    C10 0.0298(18) 0.0387(19) 0.0399(19) 0.0103(15) 0.0076(14) 0.0084(15)
    C11 0.0295(18) 0.047(2) 0.046(2) 0.0126(16) 0.0089(15) 0.0082(16)
    C12 0.040(2) 0.047(2) 0.065(3) 0.0236(18) 0.0120(18) 0.0141(19)
    C13 0.043(2) 0.036(2) 0.056(2) 0.0152(16) 0.0180(17) 0.0113(16)
    C14 0.0336(18) 0.0337(18) 0.0451(19) 0.0093(15) 0.0133(15) 0.0074(15)
    C15 0.0246(16) 0.0385(18) 0.0394(18) 0.0108(14) 0.0113(14) 0.0084(14)
    S1 0.0318(5) 0.0354(5) 0.0513(6) 0.0048(4) 0.0067(4) 0.0057(4)
    O14 0.0316(13) 0.0314(12) 0.0528(14) 0.0078(10) 0.0110(11) 0.0072(10)
    O15 0.0353(15) 0.0471(15) 0.084(2) -0.0010(12) 0.0207(14) 0.0092(14)
    O16 0.0327(15) 0.0594(18) 0.115(3) 0.0123(13) 0.0231(16) 0.0089(19)
    O17 0.0482(17) 0.0341(15) 0.133(3) 0.0165(13) 0.0234(19) 0.0167(16)
    O18 0.0450(16) 0.0344(15) 0.117(3) 0.0049(13) 0.0109(16) 0.0090(15)
    O19 0.0381(14) 0.0573(16) 0.0547(16) 0.0056(12) 0.0149(12) 0.0051(13)
    O20 0.0424(15) 0.0631(17) 0.0486(15) 0.0074(13) -0.0013(12) 0.0090(13)
    C16 0.046(2) 0.0358(19) 0.056(2) 0.0113(17) 0.0063(18) 0.0089(17)
    C17 0.045(2) 0.053(2) 0.075(3) 0.018(2) 0.000(2) 0.007(2)
    C18 0.061(3) 0.060(3) 0.066(3) 0.034(2) 0.002(2) 0.007(2)
    C19 0.075(3) 0.039(2) 0.072(3) 0.023(2) 0.014(2) 0.014(2)
    C20 0.051(2) 0.045(2) 0.064(3) 0.0120(19) 0.015(2) 0.0100(19)
    C21 0.043(2) 0.0350(19) 0.0396(19) 0.0107(16) 0.0095(16) 0.0111(15)
    C22 0.042(2) 0.0309(18) 0.0414(19) 0.0065(16) 0.0105(16) 0.0062(15)
    C23 0.045(2) 0.0340(19) 0.055(2) 0.0047(17) 0.0159(18) 0.0086(16)
    C24 0.038(2) 0.040(2) 0.050(2) 0.0037(17) 0.0170(17) 0.0067(16)
    C25 0.0315(19) 0.0391(19) 0.046(2) 0.0062(15) 0.0127(15) 0.0041(15)
    C26 0.033(2) 0.049(2) 0.061(2) 0.0096(17) 0.0142(17) 0.0027(18)
    C27 0.036(2) 0.047(2) 0.082(3) 0.0186(18) 0.0180(19) 0.007(2)
    C28 0.042(2) 0.040(2) 0.066(3) 0.0147(17) 0.0131(18) 0.0093(18)
    C29 0.0322(18) 0.0332(18) 0.046(2) 0.0076(15) 0.0108(15) 0.0045(15)
    C30 0.0335(18) 0.0367(19) 0.0392(19) 0.0092(15) 0.0087(15) 0.0054(15)
    O21 0.065(2) 0.079(2) 0.077(2) -0.0047(18) 0.0171(19) 0.003(2)
    O22 0.072(2) 0.0505(17) 0.087(2) 0.0173(15) 0.0254(17) 0.0091(15)
    O23 0.0456(16) 0.0439(16) 0.0679(18) 0.0051(13) 0.0177(14) 0.0126(13)
_geom_special_details
;
 All esds (except the esd in the dihedral angle between two l.s. planes)
 are estimated using the full covariance matrix.  The cell esds are taken
 into account individually in the estimation of esds in distances, angles
 and torsion angles; correlations between esds in cell parameters are only
 used when they are defined by crystal symmetry.  An approximate (isotropic)
 treatment of cell esds is used for estimating esds involving l.s. planes.
;
loop_
    _geom_bond_atom_site_label_1
    _geom_bond_atom_site_label_2
    _geom_bond_site_symmetry_2
    _geom_bond_distance
    _geom_bond_publ_flag
    Ca1 O12 . 2.317(3) ?
    Ca1 O9 . 2.331(3) ?
    Ca1 O10 . 2.383(3) ?
    Ca1 O13 . 2.383(3) ?
    Ca1 O11 . 2.453(3) ?
    Ca1 O8 . 2.456(3) ?
    Ca1 O7 . 2.481(3) ?
    Ca1 H8B . 2.74(4) ?
    Ca1 H9B . 2.77(4) ?
    S2 O7 . 1.445(3) ?
    S2 O6 . 1.446(3) ?
    S2 O5 . 1.464(3) ?
    S2 C14 . 1.768(3) ?
    O1 C7 . 1.359(4) ?
    O1 C15 . 1.368(4) ?
    O2 C9 . 1.267(4) ?
    O3 C11 . 1.351(4) ?
    O3 H3 . 0.8200 ?
    O4 C13 . 1.340(4) ?
    O4 H4 . 0.8200 ?
    O8 H8A . 0.82(3) ?
    O8 H8B . 0.82(4) ?
    O9 H9A . 0.83(3) ?
    O9 H9B . 0.82(3) ?
    O10 H10A . 0.82(3) ?
    O10 H10B . 0.82(3) ?
    O11 H11B . 0.82(3) ?
    O11 H11A . 0.82(4) ?
    O12 H12A . 0.82(4) ?
    O12 H12B . 0.81(3) ?
    O13 H13B . 0.82(3) ?
    O13 H13A . 0.82(3) ?
    C1 C2 . 1.381(5) ?
    C1 C6 . 1.403(4) ?
    C1 H1 . 0.9300 ?
    C2 C3 . 1.372(5) ?
    C2 H2 . 0.9300 ?
    C3 C4 . 1.381(5) ?
    C3 H3A . 0.9300 ?
    C4 C5 . 1.380(5) ?
    C4 H4A . 0.9300 ?
    C5 C6 . 1.391(5) ?
    C5 H5 . 0.9300 ?
    C6 C7 . 1.468(4) ?
    C7 C8 . 1.354(4) ?
    C8 C9 . 1.429(5) ?
    C8 H8 . 0.9300 ?
    C9 C10 . 1.432(5) ?
    C10 C15 . 1.389(4) ?
    C10 C11 . 1.417(5) ?
    C11 C12 . 1.359(5) ?
    C12 C13 . 1.391(5) ?
    C12 H12 . 0.9300 ?
    C13 C14 . 1.409(5) ?
    C14 C15 . 1.393(4) ?
    S1 O19 . 1.441(3) ?
    S1 O20 . 1.448(3) ?
    S1 O18 . 1.456(3) ?
    S1 C29 . 1.769(3) ?
    O14 C22 . 1.363(4) ?
    O14 C30 . 1.368(4) ?
    O15 C24 . 1.251(4) ?
    O16 C26 . 1.344(4) ?
    O16 H16 . 0.8200 ?
    O17 C28 . 1.345(4) ?
    O17 H17 . 0.8200 ?
    C16 C17 . 1.375(5) ?
    C16 C21 . 1.392(5) ?
    C16 H16A . 0.9300 ?
    C17 C18 . 1.376(6) ?
    C17 H17A . 0.9300 ?
    C18 C19 . 1.372(6) ?
    C18 H18 . 0.9300 ?
    C19 C20 . 1.378(6) ?
    C19 H19 . 0.9300 ?
    C20 C21 . 1.377(5) ?
    C20 H20 . 0.9300 ?
    C21 C22 . 1.474(5) ?
    C22 C23 . 1.340(5) ?
    C23 C24 . 1.435(5) ?
    C23 H23 . 0.9300 ?
    C24 C25 . 1.446(5) ?
    C25 C30 . 1.387(5) ?
    C25 C26 . 1.413(5) ?
    C26 C27 . 1.363(5) ?
    C27 C28 . 1.393(5) ?
    C27 H27 . 0.9300 ?
    C28 C29 . 1.412(5) ?
    C29 C30 . 1.395(4) ?
    O21 H21B . 0.82(3) ?
    O21 H21A . 0.83(4) ?
    O23 H23B . 0.82(4) ?
    O23 H23A . 0.82(4) ?
loop_
    _geom_angle_atom_site_label_1
    _geom_angle_atom_site_label_2
    _geom_angle_atom_site_label_3
    _geom_angle_site_symmetry_1
    _geom_angle_site_symmetry_3
    _geom_angle
    _geom_angle_publ_flag
    O12 Ca1 O9 . . 166.74(12) ?
    O12 Ca1 O10 . . 79.54(12) ?
    O9 Ca1 O10 . . 87.19(13) ?
    O12 Ca1 O13 . . 78.35(12) ?
    O9 Ca1 O13 . . 113.01(13) ?
    O10 Ca1 O13 . . 142.40(12) ?
    O12 Ca1 O11 . . 95.00(11) ?
    O9 Ca1 O11 . . 81.03(11) ?
    O10 Ca1 O11 . . 72.82(10) ?
    O13 Ca1 O11 . . 79.24(11) ?
    O12 Ca1 O8 . . 82.43(11) ?
    O9 Ca1 O8 . . 94.11(11) ?
    O10 Ca1 O8 . . 74.99(11) ?
    O13 Ca1 O8 . . 130.90(11) ?
    O11 Ca1 O8 . . 147.62(10) ?
    O12 Ca1 O7 . . 113.40(10) ?
    O9 Ca1 O7 . . 77.30(9) ?
    O10 Ca1 O7 . . 142.23(12) ?
    O13 Ca1 O7 . . 75.02(10) ?
    O11 Ca1 O7 . . 136.16(10) ?
    O8 Ca1 O7 . . 72.10(10) ?
    O12 Ca1 H8B . . 99.3(5) ?
    O9 Ca1 H8B . . 77.3(5) ?
    O10 Ca1 H8B . . 76.7(10) ?
    O13 Ca1 H8B . . 136.9(10) ?
    O11 Ca1 H8B . . 143.1(10) ?
    O8 Ca1 H8B . . 17.0(5) ?
    O7 Ca1 H8B . . 66.5(10) ?
    O12 Ca1 H9B . . 169.3(9) ?
    O9 Ca1 H9B . . 15.9(7) ?
    O10 Ca1 H9B . . 98.9(8) ?
    O13 Ca1 H9B . . 108.1(10) ?
    O11 Ca1 H9B . . 94.7(8) ?
    O8 Ca1 H9B . . 86.9(9) ?
    O7 Ca1 H9B . . 61.6(7) ?
    H8B Ca1 H9B . . 70.1(11) ?
    O7 S2 O6 . . 112.63(17) ?
    O7 S2 O5 . . 112.18(16) ?
    O6 S2 O5 . . 111.20(18) ?
    O7 S2 C14 . . 108.38(16) ?
    O6 S2 C14 . . 106.78(16) ?
    O5 S2 C14 . . 105.20(16) ?
    C7 O1 C15 . . 120.8(2) ?
    C11 O3 H3 . . 109.5 ?
    C13 O4 H4 . . 109.5 ?
    S2 O7 Ca1 . . 141.98(14) ?
    Ca1 O8 H8A . . 106(3) ?
    Ca1 O8 H8B . . 102(3) ?
    H8A O8 H8B . . 114(5) ?
    Ca1 O9 H9A . . 129(3) ?
    Ca1 O9 H9B . . 114(3) ?
    H9A O9 H9B . . 114(5) ?
    Ca1 O10 H10A . . 117(3) ?
    Ca1 O10 H10B . . 127(3) ?
    H10A O10 H10B . . 112(5) ?
    Ca1 O11 H11B . . 125(3) ?
    Ca1 O11 H11A . . 128(3) ?
    H11B O11 H11A . . 104(5) ?
    Ca1 O12 H12A . . 121(3) ?
    Ca1 O12 H12B . . 134(4) ?
    H12A O12 H12B . . 105(5) ?
    Ca1 O13 H13B . . 122(3) ?
    Ca1 O13 H13A . . 129(4) ?
    H13B O13 H13A . . 109(5) ?
    C2 C1 C6 . . 119.9(3) ?
    C2 C1 H1 . . 120.1 ?
    C6 C1 H1 . . 120.1 ?
    C3 C2 C1 . . 120.7(3) ?
    C3 C2 H2 . . 119.6 ?
    C1 C2 H2 . . 119.6 ?
    C2 C3 C4 . . 119.9(4) ?
    C2 C3 H3A . . 120.0 ?
    C4 C3 H3A . . 120.0 ?
    C5 C4 C3 . . 120.3(4) ?
    C5 C4 H4A . . 119.9 ?
    C3 C4 H4A . . 119.9 ?
    C4 C5 C6 . . 120.4(3) ?
    C4 C5 H5 . . 119.8 ?
    C6 C5 H5 . . 119.8 ?
    C5 C6 C1 . . 118.8(3) ?
    C5 C6 C7 . . 120.7(3) ?
    C1 C6 C7 . . 120.4(3) ?
    C8 C7 O1 . . 121.4(3) ?
    C8 C7 C6 . . 126.7(3) ?
    O1 C7 C6 . . 111.8(3) ?
    C7 C8 C9 . . 120.9(3) ?
    C7 C8 H8 . . 119.6 ?
    C9 C8 H8 . . 119.6 ?
    O2 C9 C8 . . 121.9(3) ?
    O2 C9 C10 . . 121.5(3) ?
    C8 C9 C10 . . 116.5(3) ?
    C15 C10 C11 . . 117.6(3) ?
    C15 C10 C9 . . 120.0(3) ?
    C11 C10 C9 . . 122.4(3) ?
    O3 C11 C12 . . 119.7(3) ?
    O3 C11 C10 . . 119.6(3) ?
    C12 C11 C10 . . 120.7(3) ?
    C11 C12 C13 . . 120.7(3) ?
    C11 C12 H12 . . 119.6 ?
    C13 C12 H12 . . 119.6 ?
    O4 C13 C12 . . 115.9(3) ?
    O4 C13 C14 . . 123.2(3) ?
    C12 C13 C14 . . 120.8(3) ?
    C15 C14 C13 . . 117.0(3) ?
    C15 C14 S2 . . 120.0(2) ?
    C13 C14 S2 . . 122.9(3) ?
    O1 C15 C10 . . 120.3(3) ?
    O1 C15 C14 . . 116.6(3) ?
    C10 C15 C14 . . 123.1(3) ?
    O19 S1 O20 . . 111.90(16) ?
    O19 S1 O18 . . 112.13(18) ?
    O20 S1 O18 . . 112.59(17) ?
    O19 S1 C29 . . 107.48(15) ?
    O20 S1 C29 . . 107.24(16) ?
    O18 S1 C29 . . 105.01(16) ?
    C22 O14 C30 . . 120.7(3) ?
    C26 O16 H16 . . 109.5 ?
    C28 O17 H17 . . 109.5 ?
    C17 C16 C21 . . 120.1(3) ?
    C17 C16 H16A . . 120.0 ?
    C21 C16 H16A . . 120.0 ?
    C16 C17 C18 . . 120.5(4) ?
    C16 C17 H17A . . 119.7 ?
    C18 C17 H17A . . 119.7 ?
    C19 C18 C17 . . 119.6(4) ?
    C19 C18 H18 . . 120.2 ?
    C17 C18 H18 . . 120.2 ?
    C18 C19 C20 . . 120.3(4) ?
    C18 C19 H19 . . 119.9 ?
    C20 C19 H19 . . 119.9 ?
    C21 C20 C19 . . 120.6(4) ?
    C21 C20 H20 . . 119.7 ?
    C19 C20 H20 . . 119.7 ?
    C20 C21 C16 . . 118.9(3) ?
    C20 C21 C22 . . 120.7(3) ?
    C16 C21 C22 . . 120.4(3) ?
    C23 C22 O14 . . 121.4(3) ?
    C23 C22 C21 . . 126.8(3) ?
    O14 C22 C21 . . 111.8(3) ?
    C22 C23 C24 . . 121.8(3) ?
    C22 C23 H23 . . 119.1 ?
    C24 C23 H23 . . 119.1 ?
    O15 C24 C23 . . 123.3(3) ?
    O15 C24 C25 . . 121.3(3) ?
    C23 C24 C25 . . 115.4(3) ?
    C30 C25 C26 . . 118.1(3) ?
    C30 C25 C24 . . 120.1(3) ?
    C26 C25 C24 . . 121.8(3) ?
    O16 C26 C27 . . 119.8(3) ?
    O16 C26 C25 . . 120.0(3) ?
    C27 C26 C25 . . 120.3(3) ?
    C26 C27 C28 . . 120.7(3) ?
    C26 C27 H27 . . 119.6 ?
    C28 C27 H27 . . 119.6 ?
    O17 C28 C27 . . 116.5(3) ?
    O17 C28 C29 . . 122.3(3) ?
    C27 C28 C29 . . 121.2(3) ?
    C30 C29 C28 . . 116.4(3) ?
    C30 C29 S1 . . 120.7(3) ?
    C28 C29 S1 . . 122.8(3) ?
    O14 C30 C25 . . 120.5(3) ?
    O14 C30 C29 . . 116.2(3) ?
    C25 C30 C29 . . 123.3(3) ?
    H21B O21 H21A . . 115(5) ?
    H23B O23 H23A . . 103(5) ?
loop_
    _geom_torsion_atom_site_label_1
    _geom_torsion_atom_site_label_2
    _geom_torsion_atom_site_label_3
    _geom_torsion_atom_site_label_4
    _geom_torsion_site_symmetry_1
    _geom_torsion_site_symmetry_2
    _geom_torsion_site_symmetry_3
    _geom_torsion_site_symmetry_4
    _geom_torsion
    _geom_torsion_publ_flag
    O6 S2 O7 Ca1 . . . . 102.4(3) ?
    O5 S2 O7 Ca1 . . . . -23.9(3) ?
    C14 S2 O7 Ca1 . . . . -139.7(2) ?
    O12 Ca1 O7 S2 . . . . -176.2(2) ?
    O9 Ca1 O7 S2 . . . . 12.1(3) ?
    O10 Ca1 O7 S2 . . . . 80.2(3) ?
    O13 Ca1 O7 S2 . . . . -106.3(3) ?
    O11 Ca1 O7 S2 . . . . -50.2(3) ?
    O8 Ca1 O7 S2 . . . . 110.7(3) ?
    C6 C1 C2 C3 . . . . 0.1(5) ?
    C1 C2 C3 C4 . . . . 0.6(6) ?
    C2 C3 C4 C5 . . . . -0.6(6) ?
    C3 C4 C5 C6 . . . . -0.1(6) ?
    C4 C5 C6 C1 . . . . 0.7(5) ?
    C4 C5 C6 C7 . . . . 179.9(3) ?
    C2 C1 C6 C5 . . . . -0.8(5) ?
    C2 C1 C6 C7 . . . . -179.9(3) ?
    C15 O1 C7 C8 . . . . 1.3(5) ?
    C15 O1 C7 C6 . . . . -178.5(3) ?
    C5 C6 C7 C8 . . . . -174.4(3) ?
    C1 C6 C7 C8 . . . . 4.7(5) ?
    C5 C6 C7 O1 . . . . 5.4(4) ?
    C1 C6 C7 O1 . . . . -175.5(3) ?
    O1 C7 C8 C9 . . . . -1.0(5) ?
    C6 C7 C8 C9 . . . . 178.8(3) ?
    C7 C8 C9 O2 . . . . 178.9(3) ?
    C7 C8 C9 C10 . . . . -0.4(5) ?
    O2 C9 C10 C15 . . . . -177.9(3) ?
    C8 C9 C10 C15 . . . . 1.3(5) ?
    O2 C9 C10 C11 . . . . 1.8(5) ?
    C8 C9 C10 C11 . . . . -178.9(3) ?
    C15 C10 C11 O3 . . . . 178.8(3) ?
    C9 C10 C11 O3 . . . . -0.9(5) ?
    C15 C10 C11 C12 . . . . -0.5(5) ?
    C9 C10 C11 C12 . . . . 179.8(3) ?
    O3 C11 C12 C13 . . . . -177.4(3) ?
    C10 C11 C12 C13 . . . . 1.9(6) ?
    C11 C12 C13 O4 . . . . 178.1(4) ?
    C11 C12 C13 C14 . . . . -1.0(6) ?
    O4 C13 C14 C15 . . . . 179.7(3) ?
    C12 C13 C14 C15 . . . . -1.3(5) ?
    O4 C13 C14 S2 . . . . -3.5(5) ?
    C12 C13 C14 S2 . . . . 175.5(3) ?
    O7 S2 C14 C15 . . . . -63.6(3) ?
    O6 S2 C14 C15 . . . . 58.0(3) ?
    O5 S2 C14 C15 . . . . 176.3(3) ?
    O7 S2 C14 C13 . . . . 119.7(3) ?
    O6 S2 C14 C13 . . . . -118.7(3) ?
    O5 S2 C14 C13 . . . . -0.5(4) ?
    C7 O1 C15 C10 . . . . -0.3(4) ?
    C7 O1 C15 C14 . . . . -179.2(3) ?
    C11 C10 C15 O1 . . . . 179.2(3) ?
    C9 C10 C15 O1 . . . . -1.0(5) ?
    C11 C10 C15 C14 . . . . -2.0(5) ?
    C9 C10 C15 C14 . . . . 177.8(3) ?
    C13 C14 C15 O1 . . . . -178.3(3) ?
    S2 C14 C15 O1 . . . . 4.8(4) ?
    C13 C14 C15 C10 . . . . 2.8(5) ?
    S2 C14 C15 C10 . . . . -174.1(3) ?
    C21 C16 C17 C18 . . . . -0.9(6) ?
    C16 C17 C18 C19 . . . . -0.3(7) ?
    C17 C18 C19 C20 . . . . 1.5(7) ?
    C18 C19 C20 C21 . . . . -1.4(7) ?
    C19 C20 C21 C16 . . . . 0.2(6) ?
    C19 C20 C21 C22 . . . . -179.4(4) ?
    C17 C16 C21 C20 . . . . 1.0(6) ?
    C17 C16 C21 C22 . . . . -179.4(4) ?
    C30 O14 C22 C23 . . . . 1.6(5) ?
    C30 O14 C22 C21 . . . . -178.6(3) ?
    C20 C21 C22 C23 . . . . 6.8(6) ?
    C16 C21 C22 C23 . . . . -172.7(4) ?
    C20 C21 C22 O14 . . . . -173.0(3) ?
    C16 C21 C22 O14 . . . . 7.4(5) ?
    O14 C22 C23 C24 . . . . -0.6(5) ?
    C21 C22 C23 C24 . . . . 179.6(3) ?
    C22 C23 C24 O15 . . . . 179.0(3) ?
    C22 C23 C24 C25 . . . . -1.2(5) ?
    O15 C24 C25 C30 . . . . -178.0(3) ?
    C23 C24 C25 C30 . . . . 2.1(5) ?
    O15 C24 C25 C26 . . . . 1.0(6) ?
    C23 C24 C25 C26 . . . . -178.9(3) ?
    C30 C25 C26 O16 . . . . 178.1(3) ?
    C24 C25 C26 O16 . . . . -1.0(6) ?
    C30 C25 C26 C27 . . . . -0.8(6) ?
    C24 C25 C26 C27 . . . . -179.9(4) ?
    O16 C26 C27 C28 . . . . -177.2(4) ?
    C25 C26 C27 C28 . . . . 1.6(6) ?
    C26 C27 C28 O17 . . . . 177.9(4) ?
    C26 C27 C28 C29 . . . . -1.4(6) ?
    O17 C28 C29 C30 . . . . -178.9(4) ?
    C27 C28 C29 C30 . . . . 0.3(6) ?
    O17 C28 C29 S1 . . . . -1.4(6) ?
    C27 C28 C29 S1 . . . . 177.9(3) ?
    O19 S1 C29 C30 . . . . 63.6(3) ?
    O20 S1 C29 C30 . . . . -56.9(3) ?
    O18 S1 C29 C30 . . . . -176.8(3) ?
    O19 S1 C29 C28 . . . . -113.8(3) ?
    O20 S1 C29 C28 . . . . 125.7(3) ?
    O18 S1 C29 C28 . . . . 5.7(4) ?
    C22 O14 C30 C25 . . . . -0.6(5) ?
    C22 O14 C30 C29 . . . . 179.4(3) ?
    C26 C25 C30 O14 . . . . 179.6(3) ?
    C24 C25 C30 O14 . . . . -1.2(5) ?
    C26 C25 C30 C29 . . . . -0.3(5) ?
    C24 C25 C30 C29 . . . . 178.8(3) ?
    C28 C29 C30 O14 . . . . -179.4(3) ?
    S1 C29 C30 O14 . . . . 3.0(4) ?
    C28 C29 C30 C25 . . . . 0.5(5) ?
    S1 C29 C30 C25 . . . . -177.1(3) ?
loop_
    _geom_hbond_atom_site_label_D
    _geom_hbond_atom_site_label_H
    _geom_hbond_atom_site_label_A
    _geom_hbond_site_symmetry_A
    _geom_hbond_distance_DH
    _geom_hbond_distance_HA
    _geom_hbond_distance_DA
    _geom_hbond_angle_DHA
    _geom_hbond_publ_flag
    O3 H3 O2 . 0.82 1.85 2.576(4) 147.6 y
    O4 H4 O5 . 0.82 1.82 2.579(4) 152.6 y
    O8 H8B O17 1_655 0.82(4) 2.20(3) 2.934(4) 149(4) y
    O8 H8A O20 2_566 0.82(3) 1.97(3) 2.790(4) 176(5) y
    O9 H9B O5 . 0.82(4) 1.99(4) 2.780(4) 163(5) y
    O9 H9A O23 2_565 0.83(3) 1.92(3) 2.743(4) 175(5) y
    O10 H10B O20 2_566 0.82(3) 2.13(2) 2.874(4) 151(5) y
    O10 H10A O22 . 0.82(3) 1.90(3) 2.715(4) 171(5) y
    O11 H11B O6 2_565 0.82(3) 2.36(3) 3.024(4) 139(4) y
    O11 H11A O19 . 0.82(4) 2.19(4) 3.003(4) 175(5) y
    O12 H12B O15 1_665 0.81(3) 1.98(3) 2.771(4) 165(5) y
    O12 H12A O21 . 0.82(4) 1.88(4) 2.695(5) 177(4) y
    O13 H13B O3 1_455 0.82(4) 2.05(4) 2.867(4) 174(5) y
    O13 H13A O23 . 0.82(3) 2.00(3) 2.819(4) 173(5) y
    O16 H16 O15 . 0.82 1.83 2.567(4) 148.3 y
    O17 H17 O18 . 0.82 1.80 2.556(4) 153.3 y
    O21 H21B O18 . 0.82(3) 2.05(4) 2.870(4) 176(5) y
    O21 H21A O22 2_566 0.82(3) 2.01(3) 2.826(5) 173(5) y
    O23 H23A O2 2_675 0.82(4) 2.00(4) 2.816(4) 171(5) y
    O23 H23B O6 . 0.82(4) 1.95(4) 2.755(4) 168(5) y
    C12 H12 O11 1_655 0.93 2.55 3.462(5) 167.8 y
    C20 H20 O8 1_445 0.93 2.52 3.410(5) 160.8 y
data_global
_journal_date_recd_electronic     2008-09-20
_journal_date_accepted     2008-11-12
_journal_name_full     'Acta Crystallographica, Section E'
_journal_year     2008
_journal_volume     64
_journal_issue     12
_journal_page_first     m1569
_journal_page_last     m1570
_journal_paper_category     QM
_journal_coeditor_code     LX2072
_publ_contact_author_name     'Bin Liu'
_publ_contact_author_address
;
School of Energy and Power Engineering
Xi'an Jiaotong University
Xi'an 710049
People's Republic of China
and Department of Chemistry
Xianyang Normal University
Xianyang 712000
People's Republic of China
;
_publ_contact_author_email     liubin1958@126.com
_publ_contact_author_fax     '86-29-85307774'
_publ_contact_author_phone     86-29-85303940
_publ_section_title
;
Hexaaqua(5,7-dihydroxy-4-oxo-2-phenyl-4<i>H</i>-chromene-8-sulfonato)calcium(II)
5,7-dihydroxy-4-oxo-2-phenyl-4<i>H</i>-chromene-8-sulfonate trihydrate
;
loop_
    _publ_author_name
    _publ_author_address
    'Liu, Bin'
;
School of Energy and Power Engineering
Xi'an Jiaotong University
Xi'an 710049
People's Republic of China
and Department of Chemistry
Xianyang Normal University
Xianyang 712000
People's Republic of China
;
    'Yang, Bo-Lun'
;
School of Energy and Power Engineering
Xi'an Jiaotong University
Xi'an 710049
People's Republic of China
;
