# Supplementary material for: Hexaaqua­(5,7-dihydr­oxy-4-oxo-2-phenyl-4H-chromene-8-sulfonato)calcium(II) 5,7-dihydr­oxy-4-oxo-2-phenyl-4H-chromene-8-sulfonate trihydrate
Source: Acta Crystallogr Sect E Struct Rep Online. 2008 Nov 20;64(Pt 12):m1569–70. doi: 10.1107/S1600536808037586 (PMC2959999; doi:10.1107/S1600536808037586)
Supplement: Supplementary file 2 [file e-64-m1569-Isup2.hkl]

# 
# h,k,l, Fc-squared, Fo-squared, sigma(Fo-squared) and status flag 
# 
data_I
_shelx_title ' XB1320 IN P-1' 
_shelx_refln_list_code          4 
_shelx_F_calc_maximum      318.54 
_exptl_crystal_F_000       904.00 
_reflns_d_resolution_high  0.8393 
 
loop_ 
 _symmetry_equiv_pos_as_xyz 
 'x, y, z' 
 '-x, -y, -z' 
 
_cell_length_a    11.3600 
_cell_length_b    12.3900 
_cell_length_c    13.9747 
_cell_angle_alpha  95.136 
_cell_angle_beta  102.167 
_cell_angle_gamma 107.423 
 
_shelx_F_squared_multiplier     1.000 
 
loop_ 
 _refln_index_h 
 _refln_index_k 
 _refln_index_l 
 _refln_F_squared_calc 
 _refln_F_squared_meas 
 _refln_F_squared_sigma 
 _refln_observed_status 
   1   0   0     6188.42     8231.54    186.61 o 
   2   0   0     1813.92     2341.87     41.32 o 
   3   0   0      633.49      722.38     18.11 o 
   4   0   0       33.49       65.19      5.97 o 
   5   0   0    26037.87    33353.76    523.01 o 
   6   0   0       35.34       39.90      6.60 o 
   7   0   0      685.82      920.04     35.35 o 
   8   0   0      770.77      927.18     33.47 o 
   9   0   0      197.71      229.79     26.27 o 
  10   0   0      207.83      288.32     29.94 o 
  11   0   0        6.90       17.29     13.81 o 
  12   0   0       20.28       55.44     19.32 o 
 -12   1   0       11.00        0.29     12.07 o 
 -11   1   0       76.41       87.12     20.28 o 
 -10   1   0        7.41       -1.55      8.31 o 
  -9   1   0      535.16      682.96     27.15 o 
  -8   1   0      938.48     1304.79     37.51 o 
  -7   1   0      445.00      558.46     21.34 o 
  -6   1   0      578.48      745.22     23.61 o 
  -5   1   0     5151.52     6256.99    109.12 o 
  -4   1   0     9685.34    13220.94    213.01 o 
  -3   1   0     6552.07     8603.48    168.02 o 
  -2   1   0     1411.44     1993.95     35.82 o 
  -1   1   0     3900.56     4760.21    107.12 o 
   0   1   0        3.16        7.72      1.23 o 
   1   1   0      244.95      269.29     11.49 o 
   2   1   0       58.37       84.86      7.24 o 
   3   1   0     5406.83     6380.56    106.43 o 
   4   1   0     5848.58     6069.06    104.39 o 
   5   1   0     6012.99     7315.80    126.26 o 
   6   1   0      108.64       90.42     16.37 o 
   7   1   0       99.56      126.52     11.21 o 
   8   1   0       95.35      110.98     18.74 o 
   9   1   0      937.86     1305.31     62.30 o 
  10   1   0      523.48      714.86     47.52 o 
  11   1   0      183.98      177.24     27.62 o 
  12   1   0       10.38       -9.76      9.08 o 
 -12   2   0        8.57       17.10     14.10 o 
 -11   2   0       63.12       92.24     20.77 o 
 -10   2   0     1289.69     1569.73     53.99 o 
  -9   2   0     2173.03     2613.43     62.30 o 
  -8   2   0      279.98      317.16     16.79 o 
  -7   2   0      555.07      757.81     25.13 o 
  -6   2   0        1.13        3.76      3.04 o 
  -5   2   0       64.21       53.46      6.21 o 
  -4   2   0     3218.05     3711.57     67.03 o 
  -3   2   0     8593.93    10393.88    235.92 o 
  -2   2   0     2754.23     3304.58    116.20 o 
  -1   2   0    12103.83    13329.92    309.76 o 
   0   2   0     1117.35     1305.29     24.68 o 
   1   2   0    33584.05    37307.98    596.97 o 
   2   2   0       43.63       56.68      4.27 o 
   3   2   0      874.20      904.87     29.27 o 
   4   2   0     9877.97    11164.21    317.59 o 
   5   2   0      877.94     1065.76     29.12 o 
   6   2   0     2546.74     2972.60     86.69 o 
   7   2   0      213.12      286.48     27.53 o 
   8   2   0      856.28     1029.26     53.61 o 
   9   2   0       95.78      165.55     24.63 o 
  10   2   0      257.18      351.87     36.22 o 
  11   2   0        4.24        1.74     11.98 o 
 -11   3   0       31.93       41.26     14.05 o 
 -10   3   0      513.13      691.34     28.31 o 
  -9   3   0     3795.70     4876.60    167.82 o 
  -8   3   0      303.48      364.58     17.74 o 
  -7   3   0       82.77      100.73      9.73 o 
  -6   3   0     1398.76     1730.89     40.13 o 
  -5   3   0       21.02       24.52      4.49 o 
  -4   3   0       16.16        3.91      3.38 o 
  -3   3   0    13075.02    14791.57    393.50 o 
  -2   3   0     1085.27     1271.76     27.79 o 
  -1   3   0     1932.06     1898.10     30.68 o 
   0   3   0     3672.44     4298.09    105.43 o 
   1   3   0     1145.97     1297.67     46.81 o 
   2   3   0    10385.03    11952.73    311.69 o 
   3   3   0      450.78      420.15     24.58 o 
   4   3   0      684.82      818.63     22.53 o 
   5   3   0     1533.21     1716.86     83.60 o 
   6   3   0       77.03       92.92     17.00 o 
   7   3   0      129.28      111.08     19.99 o 
   8   3   0      191.10      286.39     30.33 o 
   9   3   0      193.17      200.91     27.82 o 
  10   3   0      289.71      291.89     34.39 o 
  11   3   0        0.58        4.25     13.43 o 
 -12   4   0       72.71       91.37     19.61 o 
 -11   4   0      177.27      223.02     25.60 o 
 -10   4   0      165.52      227.71     17.24 o 
  -9   4   0     5752.41     7326.65    135.60 o 
  -8   4   0      477.95      504.10     21.00 o 
  -7   4   0       55.26       60.56      7.81 o 
  -6   4   0     2020.33     2614.19     54.30 o 
  -5   4   0      611.31      628.79     19.16 o 
  -4   4   0      797.68      895.58     34.97 o 
  -3   4   0      367.35      440.18     15.53 o 
  -2   4   0     3731.82     3953.76     89.16 o 
  -1   4   0     1095.75     1513.27     25.96 o 
   0   4   0       93.34      138.80     10.45 o 
   1   4   0    12035.07    14724.90    319.08 o 
   2   4   0      921.82     1100.32     26.42 o 
   3   4   0      550.03      584.86     49.60 o 
   4   4   0      473.88      504.63     17.30 o 
   5   4   0      170.00      177.82     20.57 o 
   6   4   0      621.69      741.42     42.79 o 
   7   4   0        9.97       -3.67      8.98 o 
   8   4   0       25.30       15.94     12.94 o 
   9   4   0      359.54      373.90     38.06 o 
  10   4   0       50.99       58.63     19.03 o 
 -13   5   0       73.73       97.65     21.83 o 
 -12   5   0      247.16      342.89     32.94 o 
 -11   5   0       67.91       61.62     16.03 o 
 -10   5   0        4.47       -1.35      4.73 o 
  -9   5   0      214.40      264.36     25.69 o 
  -8   5   0      119.09      164.25     26.71 o 
  -7   5   0        8.81        5.91      3.92 o 
  -6   5   0     1942.36     2271.09     89.06 o 
  -5   5   0       38.12       61.82      6.21 o 
  -4   5   0      590.20      775.79     24.27 o 
  -3   5   0     1487.90     1916.78     42.59 o 
  -2   5   0     3169.49     3632.61    126.33 o 
  -1   5   0       28.68       14.54      8.39 o 
   0   5   0       17.37       15.77      3.23 o 
   1   5   0      387.74      355.13     19.13 o 
   2   5   0       78.16       85.94      7.82 o 
   3   5   0      114.41      144.61      8.99 o 
   4   5   0      815.30      980.67     47.72 o 
   5   5   0       68.79       60.56     14.68 o 
   6   5   0      264.32      290.06     29.36 o 
   7   5   0        4.08       -5.41      8.79 o 
   8   5   0      102.49      163.24     27.82 o 
   9   5   0      205.46      299.91     36.99 o 
  10   5   0        0.02        9.08     14.01 o 
 -13   6   0       59.23       88.86     20.48 o 
 -12   6   0      170.82      245.24     29.56 o 
 -11   6   0       31.42       40.76     13.52 o 
 -10   6   0       29.20       44.53     12.94 o 
  -9   6   0       92.70      147.30     20.38 o 
  -8   6   0      166.31      199.46     21.93 o 
  -7   6   0     1519.96     1937.85     45.39 o 
  -6   6   0     1206.89     1380.21     34.28 o 
  -5   6   0       27.00       33.74      6.62 o 
  -4   6   0      314.82      388.55     53.27 o 
  -3   6   0      363.28      409.57     17.15 o 
  -2   6   0     3670.51     4029.07     91.69 o 
  -1   6   0     6556.13     8187.22    114.42 o 
   0   6   0     2789.28     3671.06     57.55 o 
   1   6   0       11.48        5.50      2.94 o 
   2   6   0        7.31       17.80      3.71 o 
   3   6   0      372.53      467.06     20.71 o 
   4   6   0      914.56     1170.57     54.86 o 
   5   6   0      520.78      678.15     42.40 o 
   6   6   0       17.53       18.35     10.53 o 
   7   6   0        0.06        5.41      7.82 o 
   8   6   0      189.94      199.75     31.87 o 
   9   6   0       43.52       65.39     21.25 o 
 -13   7   0        5.89        4.54      8.98 o 
 -12   7   0        7.12       10.82      7.92 o 
 -11   7   0       51.54       20.96      9.47 o 
 -10   7   0      115.12       81.62     17.39 o 
  -9   7   0      275.66      303.19     28.30 o 
  -8   7   0      316.25      358.15     27.82 o 
  -7   7   0      128.01      159.95     19.90 o 
  -6   7   0      110.42      118.71     16.90 o 
  -5   7   0      857.01      944.02     30.58 o 
  -4   7   0      806.15      904.27     29.00 o 
  -3   7   0     1025.29     1079.06     56.08 o 
  -2   7   0     2011.67     2332.58     61.96 o 
  -1   7   0      414.05      458.31     14.87 o 
   0   7   0      522.24      627.44     20.90 o 
   1   7   0      219.45      252.95     10.97 o 
   2   7   0      342.44      454.76     20.67 o 
   3   7   0      808.29      974.34     36.75 o 
   4   7   0        3.63       -1.17      4.55 o 
   5   7   0      133.12      162.66     24.15 o 
   6   7   0        9.51       27.62     12.46 o 
   7   7   0       85.29      122.86     23.95 o 
   8   7   0       77.65       65.29     19.51 o 
 -12   8   0        7.37       17.19     10.62 o 
 -11   8   0        2.62        0.48      7.44 o 
 -10   8   0      104.03      111.56     20.48 o 
  -9   8   0       58.88       75.63     16.03 o 
  -8   8   0        5.26        1.84      5.41 o 
  -7   8   0       16.64       23.57     10.34 o 
  -6   8   0       30.63       26.98      7.56 o 
  -5   8   0      279.45      346.92     18.83 o 
  -4   8   0       63.32       59.48      9.25 o 
  -3   8   0      102.90       79.82      7.19 o 
  -2   8   0        0.57        4.01      3.30 o 
  -1   8   0      485.27      511.67     21.55 o 
   0   8   0      706.84      874.22     26.47 o 
   1   8   0      329.22      426.83     15.61 o 
   2   8   0      295.35      367.47     24.10 o 
   3   8   0       20.55       17.54      6.99 o 
   4   8   0      231.72      220.80     26.47 o 
   5   8   0      138.48      147.30     24.34 o 
   6   8   0      194.23      277.50     33.32 o 
   7   8   0      155.71      148.46     27.53 o 
   8   8   0       22.19       33.32     16.13 o 
 -12   9   0        3.24        4.15      7.05 o 
 -11   9   0        0.15       -2.51      4.44 o 
 -10   9   0        0.07       -0.29      4.06 o 
  -9   9   0       31.21       14.68      8.79 o 
  -8   9   0        5.15        8.21      9.66 o 
  -7   9   0        0.06       -1.55      7.82 o 
  -6   9   0       11.13       14.33      7.34 o 
  -5   9   0       23.38       14.27      7.04 o 
  -4   9   0       57.36       72.81     13.43 o 
  -3   9   0      107.70       93.73      8.32 o 
  -2   9   0      410.40      437.51     21.37 o 
  -1   9   0      379.51      453.16     29.15 o 
   0   9   0       92.28      121.75      9.62 o 
   1   9   0      132.12      173.34     14.95 o 
   2   9   0       26.14       28.52      9.85 o 
   3   9   0      468.23      551.25     26.55 o 
   4   9   0        5.66        5.02      9.66 o 
   5   9   0      117.78      113.88     22.80 o 
   6   9   0      123.44      143.72     27.05 o 
   7   9   0        0.02        2.41      8.50 o 
 -12  10   0       27.76       37.28     13.52 o 
 -11  10   0       18.38       12.27      9.27 o 
 -10  10   0        2.47       -1.35      5.80 o 
  -9  10   0        0.56       -1.16      9.18 o 
  -8  10   0       18.33        4.35      8.79 o 
  -7  10   0       30.81       39.12     13.91 o 
  -6  10   0       22.55       33.97      9.62 o 
  -5  10   0       50.79       36.72     11.74 o 
  -4  10   0        8.95       21.87      8.56 o 
  -3  10   0      283.03      383.87     21.10 o 
  -2  10   0      165.34      179.80     22.14 o 
  -1  10   0       11.84       15.31      5.46 o 
   0  10   0        0.01       -1.66      4.81 o 
   1  10   0       22.60        8.08      6.61 o 
   2  10   0      193.18      205.23     17.90 o 
   3  10   0      205.27      219.74     27.82 o 
   4  10   0       10.90       22.31     12.27 o 
   5  10   0       12.52       15.65     11.98 o 
   6  10   0        0.66       -1.64      9.37 o 
 -11  11   0        0.28        2.22      7.73 o 
 -10  11   0       32.82       31.97     14.58 o 
  -9  11   0       15.45       14.30     11.49 o 
  -8  11   0      116.24      115.42     22.51 o 
  -7  11   0      120.53      110.40     15.20 o 
  -6  11   0        4.11       -0.96      6.66 o 
  -5  11   0       97.36      122.29     15.23 o 
  -4  11   0       12.59       12.09      7.93 o 
  -3  11   0       54.70       68.32     11.60 o 
  -2  11   0        4.69        0.46      6.42 o 
  -1  11   0       13.44        4.43      5.99 o 
   0  11   0      208.71      224.11     18.52 o 
   1  11   0        4.16        1.68      6.10 o 
   2  11   0       49.03       34.48     14.01 o 
   3  11   0       12.77        6.95      8.89 o 
   4  11   0       42.90       39.12     15.45 o 
   5  11   0       39.00       44.72     17.39 o 
 -10  12   0       59.51       30.33     14.97 o 
  -9  12   0       24.50       22.51     14.01 o 
  -8  12   0       94.71      103.35     22.22 o 
  -7  12   0       52.49       58.90     17.00 o 
  -6  12   0       49.21       57.16     12.43 o 
  -5  12   0      112.32      147.63     20.72 o 
  -4  12   0       52.82       36.68     11.06 o 
  -3  12   0      239.77      301.32     21.60 o 
  -2  12   0        0.16        0.19     11.01 o 
  -1  12   0      144.54      148.36     24.34 o 
   0  12   0      115.62       85.18     14.30 o 
   1  12   0      324.58      311.40     33.13 o 
   2  12   0      139.15      168.16     26.56 o 
   3  12   0       42.82       47.91     18.16 o 
  -9  13   0        0.87        6.28     11.88 o 
  -8  13   0       15.20       22.99     13.91 o 
  -7  13   0      201.86      205.84     21.62 o 
  -6  13   0       48.66       33.89     11.34 o 
  -5  13   0       45.02       49.86     13.00 o 
  -4  13   0       61.37       60.73     18.21 o 
  -3  13   0       26.10       21.15     15.65 o 
  -2  13   0       25.92       36.03     16.81 o 
  -1  13   0        1.76        3.96     12.46 o 
   2  13   0       61.52       65.29     19.99 o 
  -7  14   0      451.98      402.58     39.51 o 
  -6  14   0       39.10       41.96     14.92 o 
  -5  14   0        0.38       -2.09      8.87 o 
  -4  14   0       20.96       28.20     17.10 o 
  -3  14   0       65.26       73.12     23.18 o 
  -2  14   0      194.14      180.72     29.75 o 
   1 -14   1       17.06       27.24     18.06 o 
   2 -14   1        2.16       12.36     16.71 o 
   3 -14   1      122.27      107.31     26.18 o 
   4 -14   1        4.90        6.18     14.49 o 
   5 -14   1        7.48        1.24     10.00 o 
   6 -14   1      148.53      163.38     20.59 o 
   7 -14   1       41.89       34.70     13.09 o 
   0 -13   1       21.82       17.29     15.07 o 
   1 -13   1       15.02        7.82     14.01 o 
   2 -13   1      156.21      150.20     27.43 o 
   3 -13   1       64.09       58.63     19.22 o 
   4 -13   1       41.99       28.67     25.74 o 
   5 -13   1      118.78      110.05     16.87 o 
   6 -13   1        1.07        9.48      9.47 o 
   7 -13   1      384.04      315.31     71.04 o 
   8 -13   1       19.22       10.34      9.56 o 
   9 -13   1       52.71       28.49     14.87 o 
  -3 -12   1       61.31       54.38     17.97 o 
  -2 -12   1       37.79       42.98     16.03 o 
  -1 -12   1      119.27      124.35     16.30 o 
   0 -12   1       37.13       20.48     14.20 o 
   1 -12   1      213.90      155.41     25.02 o 
   2 -12   1      282.95      299.14     32.94 o 
   3 -12   1        2.09       -0.56      7.14 o 
   4 -12   1        0.54        1.15      7.07 o 
   5 -12   1       32.06       47.97     14.97 o 
   6 -12   1      320.15      397.40     42.98 o 
   7 -12   1      240.43      290.36     23.50 o 
   8 -12   1       64.16       48.49     16.61 o 
   9 -12   1       44.63       45.69     16.90 o 
  10 -12   1       35.43       23.95     14.10 o 
  -5 -11   1        0.96        0.39     10.91 o 
  -4 -11   1       40.18       53.80     16.71 o 
  -3 -11   1      214.34      197.14     28.20 o 
  -2 -11   1       93.01      101.32     14.59 o 
  -1 -11   1      209.85      197.55     29.70 o 
   0 -11   1       54.95       37.71      9.61 o 
   1 -11   1      153.27      158.02     23.76 o 
   2 -11   1        5.24        9.30      7.37 o 
   3 -11   1        0.68        1.72      7.05 o 
   4 -11   1      421.34      407.96     23.97 o 
   5 -11   1       10.30        6.62      7.49 o 
   6 -11   1      521.71      556.11     36.12 o 
   7 -11   1       89.79       79.53     13.66 o 
   8 -11   1      169.13      154.54     24.34 o 
   9 -11   1       78.72       87.12     20.28 o 
  10 -11   1      174.37      165.55     26.95 o 
  11 -11   1      419.25      465.85     42.31 o 
  -6 -10   1      109.49      130.69     27.43 o 
  -5 -10   1       63.28       71.86     19.90 o 
  -4 -10   1        0.33       12.94      9.37 o 
  -3 -10   1       30.77       33.53     10.01 o 
  -2 -10   1       49.47       52.19     11.22 o 
  -1 -10   1      148.78      102.53     18.11 o 
   0 -10   1       12.47       23.23      7.54 o 
   1 -10   1       54.37       67.34      8.46 o 
   2 -10   1       67.72       87.26     11.65 o 
   3 -10   1      908.73      962.08     34.22 o 
   4 -10   1     5298.50     5119.23    236.02 o 
   5 -10   1     5129.50     4986.53    125.71 o 
   6 -10   1      133.97      146.50     16.01 o 
   7 -10   1      160.14      192.44     18.05 o 
   8 -10   1      389.60      311.02     30.91 o 
   9 -10   1      702.44      608.80     42.69 o 
  10 -10   1      476.78      402.78     36.61 o 
  11 -10   1      213.02      157.44     25.60 o 
  -7  -9   1      164.46      235.48     35.06 o 
  -6  -9   1        0.06       -8.69      7.44 o 
  -5  -9   1      636.39      552.49     42.31 o 
  -4  -9   1     2117.43     2180.93     60.92 o 
  -3  -9   1       70.34       70.80     16.32 o 
  -2  -9   1     1595.80     1695.96     49.00 o 
  -1  -9   1        0.07       -1.94      5.20 o 
   0  -9   1       74.18       59.57      7.49 o 
   1  -9   1     1174.64     1251.03     29.62 o 
   2  -9   1       39.04       48.75      6.83 o 
   3  -9   1     1798.22     1904.27     49.51 o 
   4  -9   1        7.28        8.49      5.94 o 
   5  -9   1       42.75       38.59      9.15 o 
   6  -9   1      422.20      434.29     22.94 o 
   7  -9   1      616.34      655.13     29.09 o 
   8  -9   1       63.69       27.14     11.98 o 
   9  -9   1        8.54       -1.64      6.47 o 
  10  -9   1      159.26      198.78     26.66 o 
  11  -9   1      138.28      136.77     23.66 o 
  12  -9   1      281.05      315.94     34.68 o 
  -8  -8   1      151.61      163.33     29.85 o 
  -7  -8   1      348.68      383.85     40.37 o 
  -6  -8   1      334.06      405.00     39.12 o 
  -5  -8   1       43.54       40.22     10.48 o 
  -4  -8   1        0.90       -2.60      5.24 o 
  -3  -8   1      893.32      833.17     31.58 o 
  -2  -8   1     1428.42     1355.97     40.77 o 
  -1  -8   1      350.79      382.44     22.65 o 
   0  -8   1      353.28      348.99     13.62 o 
   1  -8   1      310.93      346.44     13.39 o 
   2  -8   1      195.51      205.59     11.37 o 
   3  -8   1      320.95      368.50     13.22 o 
   4  -8   1        0.28        0.75      3.99 o 
   5  -8   1     2381.69     2232.52    102.29 o 
   6  -8   1      122.47      112.23     16.90 o 
   7  -8   1       29.91       19.70      9.56 o 
   8  -8   1      308.36      327.63     29.27 o 
   9  -8   1        0.09        2.90      6.09 o 
  10  -8   1      220.76      204.58     25.60 o 
  11  -8   1       72.50       59.60     16.42 o 
  12  -8   1       11.82       -3.19      7.53 o 
  -9  -7   1       54.47       60.75     19.61 o 
  -8  -7   1     1325.66     1310.04     73.21 o 
  -7  -7   1        7.16        5.02      8.21 o 
  -6  -7   1      306.12      301.75     32.84 o 
  -5  -7   1     2896.07     2656.01     98.81 o 
  -4  -7   1     2378.24     2379.61     97.41 o 
  -3  -7   1     7797.66     7584.11    230.41 o 
  -2  -7   1       15.62        8.72      5.80 o 
  -1  -7   1     1168.41     1093.42     24.73 o 
   0  -7   1       80.57      102.70      7.45 o 
   1  -7   1      745.70      803.29     20.05 o 
   2  -7   1     1237.05     1171.58     53.28 o 
   3  -7   1      242.88      249.09     10.07 o 
   4  -7   1      176.86      207.16     13.96 o 
   5  -7   1      339.61      293.91     16.41 o 
   6  -7   1      733.46      701.63     27.15 o 
   7  -7   1        4.62       17.00      7.63 o 
   8  -7   1        0.38       -1.26      4.64 o 
   9  -7   1      102.99       93.40     17.87 o 
  10  -7   1      199.31      146.82     22.12 o 
  11  -7   1      491.29      463.73     36.61 o 
  12  -7   1       47.88       45.11     15.36 o 
  -9  -6   1        3.63        7.82     14.87 o 
  -8  -6   1      348.58      248.62     32.16 o 
  -7  -6   1      978.90     1000.67     57.47 o 
  -6  -6   1      217.34      218.97     27.14 o 
  -5  -6   1     2122.43     2067.88     80.94 o 
  -4  -6   1     3059.10     2895.46     97.46 o 
  -3  -6   1      480.56      468.54     20.97 o 
  -2  -6   1     1190.14     1111.00     26.39 o 
  -1  -6   1     3475.56     3641.13     57.16 o 
   0  -6   1     3204.20     3674.97     68.72 o 
   1  -6   1     3933.30     3950.66     60.76 o 
   2  -6   1     4590.09     4432.43     88.37 o 
   3  -6   1       38.80       41.14     10.19 o 
   4  -6   1     1017.16      913.77     37.43 o 
   5  -6   1      729.78      751.38     18.32 o 
   6  -6   1      414.27      341.57     13.94 o 
   7  -6   1      397.27      383.75     27.05 o 
   8  -6   1        4.83        3.67      5.89 o 
   9  -6   1       12.42       20.38      9.08 o 
  10  -6   1       96.86      123.63     20.48 o 
  11  -6   1       73.35       71.67     17.29 o 
  12  -6   1        4.20        5.41      7.73 o 
 -10  -5   1       36.11       46.27     20.09 o 
  -9  -5   1        7.09        1.74     10.72 o 
  -8  -5   1       82.60       46.07     15.94 o 
  -7  -5   1     1360.01     1127.97     58.82 o 
  -6  -5   1     1644.95     1601.74     69.35 o 
  -5  -5   1      149.01      158.21     20.67 o 
  -4  -5   1      632.67      631.40     35.83 o 
  -3  -5   1      118.35      123.24      7.17 o 
  -2  -5   1     3383.78     2981.98     47.17 o 
  -1  -5   1     5768.29     6003.08     85.25 o 
   0  -5   1      117.08      162.43      7.41 o 
   1  -5   1       63.37       63.44      4.90 o 
   2  -5   1     2477.16     2330.02     37.65 o 
   3  -5   1     2599.22     2521.98     52.46 o 
   4  -5   1       55.79       41.61      6.66 o 
   5  -5   1       57.66       60.96      5.46 o 
   6  -5   1      319.14      329.06     13.94 o 
   7  -5   1      224.59      253.35     13.78 o 
   8  -5   1        2.97        2.03      4.64 o 
   9  -5   1       32.71       19.70      9.18 o 
  10  -5   1       20.66       31.01     11.40 o 
  11  -5   1        0.03        1.35      6.66 o 
  12  -5   1        1.76        3.09      9.08 o 
  13  -5   1        3.24        0.00      8.02 o 
 -11  -4   1       16.05       -0.19     10.91 o 
 -10  -4   1       64.76       70.22     20.86 o 
  -9  -4   1       51.23       34.87     15.74 o 
  -8  -4   1       32.94       33.13     14.30 o 
  -7  -4   1     1429.90     1271.70     61.14 o 
  -6  -4   1       45.43       16.71      9.95 o 
  -5  -4   1       19.39       13.43      8.69 o 
  -4  -4   1      776.46      792.15     22.36 o 
  -3  -4   1       44.98       36.76     11.40 o 
  -2  -4   1     1501.19     1181.65     25.32 o 
  -1  -4   1     2161.76     2062.52     33.25 o 
   0  -4   1      223.44      284.32      8.76 o 
   1  -4   1     1902.17     1866.93     30.39 o 
   2  -4   1      245.17      184.86      6.47 o 
   3  -4   1        6.86        8.00      3.23 o 
   4  -4   1     1976.39     2068.44     34.63 o 
   5  -4   1     1947.61     2110.78     43.94 o 
   6  -4   1       18.13       16.98      4.66 o 
   7  -4   1     1064.86      979.22     44.72 o 
   8  -4   1      116.10      119.97     11.08 o 
   9  -4   1     1490.54     1656.11     49.21 o 
  10  -4   1        0.03       -2.03      4.35 o 
  11  -4   1       75.29       67.42     16.61 o 
  12  -4   1       20.44        0.48      8.31 o 
 -11  -3   1       39.91       18.64     15.26 o 
 -10  -3   1        0.06       -0.29     11.11 o 
  -9  -3   1      280.58      205.45     28.49 o 
  -8  -3   1      131.29      133.39     23.08 o 
  -7  -3   1       63.64       66.74     16.71 o 
  -6  -3   1      287.42      321.64     27.62 o 
  -5  -3   1     1002.96     1142.02     38.68 o 
  -4  -3   1      232.32      263.45     10.27 o 
  -3  -3   1     1694.93     1593.29     31.95 o 
  -2  -3   1     2417.50     2362.56     42.68 o 
  -1  -3   1      542.53      582.28     13.94 o 
   0  -3   1        7.66        2.55      2.56 o 
   1  -3   1     1452.94     1433.24     23.05 o 
   2  -3   1      229.49      240.98     10.08 o 
   3  -3   1     4660.73     4244.35     60.57 o 
   4  -3   1     1912.35     1788.67     36.81 o 
   5  -3   1     1267.50     1247.91     30.40 o 
   6  -3   1     2432.95     2424.49     51.66 o 
   7  -3   1      487.75      504.05     19.92 o 
   8  -3   1        6.23       10.55     10.34 o 
   9  -3   1       64.96       47.11     13.96 o 
  10  -3   1       27.51       21.26      7.82 o 
  11  -3   1      108.77      121.70     21.06 o 
 -11  -2   1      232.81      193.57     30.81 o 
 -10  -2   1      292.25      341.54     35.83 o 
  -9  -2   1       42.58       51.10     16.42 o 
  -8  -2   1      285.69      224.96     26.27 o 
  -7  -2   1        0.50       -3.28      5.60 o 
  -6  -2   1       37.56       28.11      5.42 o 
  -5  -2   1       20.50       18.30      3.98 o 
  -4  -2   1     2270.48     2372.64     45.90 o 
  -3  -2   1      817.01      773.61     18.93 o 
  -2  -2   1      877.19      918.18     32.65 o 
  -1  -2   1       42.61       34.97      5.51 o 
   0  -2   1       62.73       75.34      3.30 o 
   1  -2   1     4152.54     3826.18     64.89 o 
   2  -2   1      122.91      101.69      4.11 o 
   3  -2   1     3616.77     3502.64     61.77 o 
   4  -2   1      414.36      427.41     14.21 o 
   5  -2   1     1340.10     1230.16     30.43 o 
   6  -2   1      599.25      623.31     21.38 o 
   7  -2   1        2.93        0.33      3.31 o 
   8  -2   1      253.03      232.39     19.56 o 
   9  -2   1      106.85       99.49     12.25 o 
  10  -2   1      132.37      173.50     15.85 o 
  11  -2   1       35.82       44.21     25.02 o 
 -12  -1   1      135.63      116.97     26.56 o 
 -11  -1   1       48.79       53.61     17.87 o 
 -10  -1   1      180.52      113.49     21.93 o 
  -9  -1   1       64.24       94.75     19.80 o 
  -8  -1   1       76.74       67.23     15.65 o 
  -7  -1   1      787.47      781.76     25.34 o 
  -6  -1   1      146.43      153.72     10.12 o 
  -5  -1   1      352.73      423.55     15.17 o 
  -4  -1   1     3292.42     3287.70     60.22 o 
  -3  -1   1     1023.88     1057.05     22.78 o 
  -2  -1   1      924.09      924.75     18.62 o 
  -1  -1   1     1678.24     1451.64     38.93 o 
   0  -1   1        1.14       19.66      3.82 o 
   1  -1   1      805.99      701.65     15.05 o 
   2  -1   1      171.91      156.57      6.33 o 
   3  -1   1      945.41      890.89     21.15 o 
   4  -1   1      210.71      185.16     12.99 o 
   5  -1   1      385.62      387.31     15.20 o 
   6  -1   1        1.15        2.05      3.67 o 
   7  -1   1      578.32      607.39     30.52 o 
   8  -1   1      753.03      753.63     27.42 o 
   9  -1   1       64.16       56.08      9.76 o 
  10  -1   1       69.00       71.07     11.97 o 
  11  -1   1       34.23       52.35     17.77 o 
  12  -1   1       11.09        2.70     11.59 o 
 -12   0   1      154.28      185.64     29.17 o 
 -11   0   1       48.20       47.72     18.16 o 
 -10   0   1        5.29       -1.35      8.79 o 
  -9   0   1      134.21      136.09     21.25 o 
  -8   0   1       96.69      136.77     12.09 o 
  -7   0   1       36.43       41.45      7.21 o 
  -6   0   1      142.93      142.75     14.25 o 
  -5   0   1       45.67       57.90     10.09 o 
  -4   0   1       73.79       72.49      6.03 o 
  -3   0   1      877.26      862.29     19.97 o 
  -2   0   1     1320.41     1187.00     23.06 o 
  -1   0   1        7.86       12.27      2.12 o 
   0   0   1      230.17      172.80      6.86 o 
   1   0   1      461.17      365.59      9.22 o 
   2   0   1     1156.21      999.34     21.51 o 
   3   0   1     1351.79     1204.20     59.50 o 
   4   0   1      964.42      930.60     24.17 o 
   5   0   1      123.71      133.36      9.62 o 
   6   0   1        7.28        4.75      5.17 o 
   7   0   1      116.56      108.00     10.81 o 
   8   0   1      262.99      281.75     17.66 o 
   9   0   1      227.34      235.64     17.52 o 
  10   0   1       13.54       10.62     11.11 o 
  11   0   1        2.99       -8.60      9.27 o 
  12   0   1       91.45       50.61     19.22 o 
 -12   1   1       46.25       27.62     15.94 o 
 -11   1   1        5.24        3.09     11.20 o 
 -10   1   1      125.83       98.62     19.61 o 
  -9   1   1        0.07        4.96      5.47 o 
  -8   1   1      148.22      167.36     13.02 o 
  -7   1   1        1.09       -2.90      2.90 o 
  -6   1   1      290.23      325.28     14.65 o 
  -5   1   1      405.18      407.83     34.82 o 
  -4   1   1      508.35      437.22     14.26 o 
  -3   1   1      540.97      524.11     16.66 o 
  -2   1   1      233.56      210.47     10.34 o 
  -1   1   1        4.10        6.66      2.22 o 
   0   1   1      390.60      279.72      7.84 o 
   1   1   1     2638.86     2220.13     39.77 o 
   2   1   1     2938.05     2736.77     78.04 o 
   3   1   1     4250.31     4000.24     71.37 o 
   4   1   1     5811.71     6006.80    104.66 o 
   5   1   1      257.69      254.40     24.82 o 
   6   1   1      247.18      237.67     30.62 o 
   7   1   1      189.72      189.46     13.80 o 
   8   1   1      187.82      177.09     17.87 o 
   9   1   1       67.82       75.92     18.83 o 
  10   1   1       78.12       41.92     15.65 o 
  11   1   1        0.36       12.27     13.04 o 
 -13   2   1       10.46       24.53     15.65 o 
 -12   2   1        0.00       -9.47     10.05 o 
 -11   2   1       78.53       35.54     14.58 o 
 -10   2   1       76.70       78.82     11.30 o 
  -9   2   1      226.48      232.61     21.15 o 
  -8   2   1       85.33       88.96     10.23 o 
  -7   2   1        7.62        5.86      4.20 o 
  -6   2   1      232.92      239.80     12.36 o 
  -5   2   1      316.82      257.37     11.78 o 
  -4   2   1       56.62       56.70      5.57 o 
  -3   2   1       10.46       13.33      5.02 o 
  -2   2   1      259.17      241.28     12.75 o 
  -1   2   1      585.30      507.00     10.34 o 
   0   2   1     5176.87     4873.70     66.01 o 
   1   2   1      409.49      392.88      9.10 o 
   2   2   1       14.18       18.85      5.51 o 
   3   2   1      687.07      608.01     18.21 o 
   4   2   1      177.27      182.44     16.66 o 
   5   2   1      354.18      441.55     17.44 o 
   6   2   1      316.27      335.02     16.38 o 
   7   2   1        0.37        1.50      4.64 o 
   8   2   1       16.68        5.89      9.76 o 
   9   2   1      251.88      201.29     27.24 o 
  10   2   1        8.68       24.44     14.49 o 
  11   2   1       12.99       11.69     14.97 o 
 -12   3   1       45.46       46.36     16.81 o 
 -11   3   1      140.43      147.98     15.23 o 
 -10   3   1      122.15      118.43     13.41 o 
  -9   3   1      256.11      265.38     16.94 o 
  -8   3   1       14.60       26.50     10.62 o 
  -7   3   1      198.92      191.89     12.49 o 
  -6   3   1      968.12      835.19     24.75 o 
  -5   3   1     1100.51      978.82     25.66 o 
  -4   3   1      109.78      134.94     12.46 o 
  -3   3   1        2.26        7.53      4.54 o 
  -2   3   1     1877.55     1764.11     51.19 o 
  -1   3   1     2295.53     2127.13     32.84 o 
   0   3   1       13.79       15.10      2.45 o 
   1   3   1     4456.32     4215.85     60.12 o 
   2   3   1       97.82      113.51      7.32 o 
   3   3   1       25.30       43.75      5.62 o 
   4   3   1      896.35      827.01     24.25 o 
   5   3   1      555.73      634.00     28.74 o 
   6   3   1       33.79       33.61      7.09 o 
   7   3   1       17.66       13.14     10.82 o 
   8   3   1        2.01       14.68     12.07 o 
   9   3   1      608.89      566.40     43.85 o 
  10   3   1       15.57       33.90     17.19 o 
  11   3   1       40.38       28.59     17.10 o 
 -12   4   1       13.74       23.86     10.34 o 
 -11   4   1      121.46      100.82     13.86 o 
 -10   4   1       21.94       14.22      6.88 o 
  -9   4   1      203.74      192.21     25.69 o 
  -8   4   1      319.97      303.64     16.47 o 
  -7   4   1      744.53      757.15     24.87 o 
  -6   4   1      717.66      612.79     20.61 o 
  -5   4   1      903.23     1027.81     40.18 o 
  -4   4   1        2.97       10.24      5.22 o 
  -3   4   1       64.82       87.26      7.30 o 
  -2   4   1     3298.68     3104.21     47.33 o 
  -1   4   1      486.11      359.94     16.97 o 
   0   4   1      743.80      694.73     15.63 o 
   1   4   1       45.82       66.96      4.91 o 
   2   4   1      103.24       88.73      5.81 o 
   3   4   1     1935.56     1959.14     43.24 o 
   4   4   1      585.82      548.21     19.71 o 
   5   4   1      213.48      226.09     13.61 o 
   6   4   1       60.75      111.46     20.38 o 
   7   4   1       57.83       55.54     16.61 o 
   8   4   1      664.08      751.85     49.84 o 
   9   4   1      139.08      137.64     26.85 o 
  10   4   1       68.70       42.98     18.64 o 
 -13   5   1       15.63       14.10      9.18 o 
 -12   5   1        0.06        3.96      7.05 o 
 -11   5   1        0.80        8.21      7.82 o 
 -10   5   1       33.41       20.70      7.44 o 
  -9   5   1      892.05      849.52     29.72 o 
  -8   5   1      512.61      476.24     20.32 o 
  -7   5   1     1222.32     1070.02     59.98 o 
  -6   5   1      344.43      259.98     13.28 o 
  -5   5   1     1282.40     1456.76     52.35 o 
  -4   5   1     4058.47     3836.94     74.55 o 
  -3   5   1     3336.53     3118.28     61.73 o 
  -2   5   1    10350.06     9464.02    129.26 o 
  -1   5   1     3631.42     3665.87     59.78 o 
   0   5   1     5504.88     5834.03     83.89 o 
   1   5   1      274.80      262.60      9.85 o 
   2   5   1       58.18       73.96      8.68 o 
   3   5   1     2231.36     2196.40     39.16 o 
   4   5   1      440.87      386.24     20.09 o 
   5   5   1     3174.98     3081.30    105.57 o 
   6   5   1       10.22       18.06     11.49 o 
   7   5   1       20.53       19.80     13.04 o 
   8   5   1        4.87       25.89     14.39 o 
   9   5   1       15.32       12.46     12.56 o 
  10   5   1       87.13       75.34     24.63 o 
 -13   6   1       12.10        8.02      9.47 o 
 -12   6   1       32.32       16.13     10.05 o 
 -11   6   1        8.68        8.02      7.53 o 
 -10   6   1       64.33       88.86     17.19 o 
  -9   6   1       70.67       68.29     14.68 o 
  -8   6   1      254.49      221.88     29.03 o 
  -7   6   1       21.05       19.18      5.20 o 
  -6   6   1      432.49      441.12     27.82 o 
  -5   6   1      698.98      587.46     31.29 o 
  -4   6   1        0.64       11.13      4.64 o 
  -3   6   1     1107.02     1069.44     23.46 o 
  -2   6   1     2196.13     2147.94     37.95 o 
  -1   6   1     6868.11     7179.36    102.36 o 
   0   6   1     3105.37     3801.30     59.77 o 
   1   6   1        0.05        6.02      3.21 o 
   2   6   1        1.93        4.20      3.15 o 
   3   6   1     1486.84     1552.95     33.83 o 
   4   6   1     1998.60     1996.74     53.51 o 
   5   6   1      592.23      599.24     40.37 o 
   6   6   1      527.85      528.05     39.79 o 
   7   6   1      674.61      686.85     48.10 o 
   8   6   1      155.22      135.23     27.14 o 
   9   6   1      822.94      852.98     59.79 o 
 -13   7   1       15.36       18.93     11.49 o 
 -12   7   1        7.79        4.15      7.24 o 
 -11   7   1        2.14       15.84      9.76 o 
 -10   7   1      426.55      344.24     30.91 o 
  -9   7   1       15.73       13.43      8.40 o 
  -8   7   1      246.62      243.21     24.44 o 
  -7   7   1       74.53       71.94      8.56 o 
  -6   7   1      607.60      575.48     33.81 o 
  -5   7   1       11.47       15.48      5.84 o 
  -4   7   1      226.85      220.02     14.63 o 
  -3   7   1     1106.42     1063.78     24.59 o 
  -2   7   1        0.12        2.64      2.83 o 
  -1   7   1     2706.18     2575.81     45.37 o 
   0   7   1      196.72      201.61     10.40 o 
   1   7   1       25.21       31.92      5.20 o 
   2   7   1     2666.50     2634.90     47.42 o 
   3   7   1        0.05       -0.68      3.79 o 
   4   7   1     9384.47     9398.24    251.62 o 
   5   7   1       77.38       63.07     16.52 o 
   6   7   1      249.49      215.97     29.07 o 
   7   7   1      248.74      298.94     35.26 o 
   8   7   1       85.63      103.93     25.69 o 
 -12   8   1       28.69       26.66     12.27 o 
 -11   8   1        8.28        8.02      8.11 o 
 -10   8   1        9.82       -1.93      5.31 o 
  -9   8   1       95.73      123.34     20.09 o 
  -8   8   1        0.95       -0.39      5.41 o 
  -7   8   1      242.19      255.67     25.31 o 
  -6   8   1        2.76       -3.96      6.57 o 
  -5   8   1      145.84      162.42     28.25 o 
  -4   8   1       31.70       35.14      7.31 o 
  -3   8   1       15.39       18.34      4.51 o 
  -2   8   1      200.66      226.97     11.60 o 
  -1   8   1     3090.88     3291.90     56.76 o 
   0   8   1     1673.82     1924.78     38.48 o 
   1   8   1        3.40       10.43      4.07 o 
   2   8   1       63.72       78.66     11.40 o 
   3   8   1      113.15      126.05     20.77 o 
   4   8   1       14.55       17.39     10.14 o 
   5   8   1       22.72        5.02      8.79 o 
   6   8   1       26.86        6.37      8.98 o 
   7   8   1      371.45      487.49     45.59 o 
 -12   9   1        6.28       11.11      8.89 o 
 -11   9   1      158.40      123.25     22.41 o 
 -10   9   1      350.28      261.66     29.17 o 
  -9   9   1     2117.34     1979.79     81.14 o 
  -8   9   1      234.37      135.80     21.54 o 
  -7   9   1      252.76      220.42     25.11 o 
  -6   9   1       48.54       50.07     18.55 o 
  -5   9   1     1480.86     1548.75     45.34 o 
  -4   9   1     1874.57     1913.01     50.62 o 
  -3   9   1      338.68      318.67     14.09 o 
  -2   9   1      175.23      176.02     11.27 o 
  -1   9   1        9.77       15.98      4.93 o 
   0   9   1     1815.19     1902.10     40.05 o 
   1   9   1       85.27      107.91     12.39 o 
   2   9   1       14.75       16.11      6.69 o 
   3   9   1      609.32      608.80     41.73 o 
   4   9   1       17.23       24.34     12.07 o 
   5   9   1      436.29      468.55     42.79 o 
   6   9   1       44.39       40.95     16.42 o 
 -12  10   1        1.97        1.35      7.92 o 
 -11  10   1       27.50       42.79     15.16 o 
 -10  10   1      104.79       77.95     19.12 o 
  -9  10   1      135.02      117.26     22.41 o 
  -8  10   1       98.95      123.15     21.93 o 
  -7  10   1      268.71      295.37     29.75 o 
  -6  10   1       60.77       58.15     11.81 o 
  -5  10   1       79.11       78.27     12.53 o 
  -4  10   1       23.08       17.84      8.50 o 
  -3  10   1       95.37      103.56      9.83 o 
  -2  10   1        0.82        1.11      4.65 o 
  -1  10   1      190.22      205.22     12.90 o 
   0  10   1      623.17      774.60     31.00 o 
   1  10   1       12.57        8.29      6.05 o 
   2  10   1      180.26      156.09     24.34 o 
   3  10   1      105.59      103.64     21.83 o 
   4  10   1      255.45      283.59     34.10 o 
   5  10   1      110.36      129.43     25.69 o 
 -11  11   1        2.56        1.84      7.05 o 
 -10  11   1      409.89      404.42     38.54 o 
  -9  11   1       25.97       27.33     13.72 o 
  -8  11   1       21.73       -2.99      9.47 o 
  -7  11   1      149.23      121.51     21.64 o 
  -6  11   1        0.97        3.03      7.28 o 
  -5  11   1     3569.05     3534.36    200.37 o 
  -4  11   1      629.32      641.85     28.88 o 
  -3  11   1        0.01       -7.92      5.89 o 
  -2  11   1      502.56      451.31     18.79 o 
  -1  11   1        5.33        5.71      6.38 o 
   0  11   1     1203.13     1119.98     39.78 o 
   1  11   1      167.65      196.66     26.66 o 
   2  11   1        6.73        2.22      7.73 o 
   3  11   1      126.95      131.17     25.02 o 
   4  11   1      182.65      252.00     34.68 o 
 -10  12   1      192.41      109.53     24.53 o 
  -9  12   1        2.28      -12.03      8.02 o 
  -8  12   1      192.85      186.80     27.14 o 
  -7  12   1       34.34       38.15     14.68 o 
  -6  12   1       89.69       77.95     21.20 o 
  -5  12   1      303.12      344.31     44.29 o 
  -4  12   1       14.23       19.47      9.03 o 
  -3  12   1        0.08        2.85      7.19 o 
  -2  12   1       15.31       20.96     14.01 o 
  -1  12   1      314.24      308.20     25.26 o 
   0  12   1        1.32        1.35      7.53 o 
   1  12   1        1.32        4.93      8.50 o 
   2  12   1        4.22       -2.51      8.69 o 
   3  12   1      143.20      138.22     26.56 o 
  -9  13   1      161.30      144.69     27.24 o 
  -8  13   1       21.68       30.72     14.68 o 
  -7  13   1       45.54       42.89     16.32 o 
  -6  13   1       13.38        6.14      8.47 o 
  -5  13   1        7.37       -1.10      8.08 o 
  -4  13   1       40.54       22.07     10.21 o 
  -3  13   1       17.36        9.47     13.43 o 
  -2  13   1      116.03      146.62     26.27 o 
   1  13   1        0.31        2.22      9.66 o 
  -7  14   1       62.57      104.03     24.82 o 
  -6  14   1       23.74       34.36     13.33 o 
  -5  14   1      126.03      132.75     19.56 o 
  -4  14   1       43.66       45.30     19.90 o 
  -3  14   1        3.62       22.70     17.19 o 
   0 -14   2       73.45       33.42     18.74 o 
   1 -14   2       83.68       60.08     22.70 o 
   2 -14   2        0.66       -5.80     13.52 o 
   3 -14   2      267.53      386.36     40.95 o 
   4 -14   2        6.50       -1.64     13.23 o 
   5 -14   2      237.25      289.68     24.85 o 
   6 -14   2        0.99       -6.95      7.74 o 
   7 -14   2       47.68       31.84     12.25 o 
  -1 -13   2       36.10       38.15     19.51 o 
   0 -13   2       22.91       -5.80     12.65 o 
   1 -13   2       77.44       58.05     19.61 o 
   2 -13   2       13.68       12.27     14.10 o 
   3 -13   2        0.29       13.14     13.04 o 
   4 -13   2       27.37        9.67      9.61 o 
   5 -13   2        0.27       -7.34      7.41 o 
   6 -13   2        6.12        8.09      8.66 o 
   7 -13   2      116.58      109.58     39.12 o 
   8 -13   2        0.03        4.94      8.90 o 
   9 -13   2       24.96        7.44     12.75 o 
  -4 -12   2        0.14        6.37      9.95 o 
  -3 -12   2        5.09        9.37      9.37 o 
  -2 -12   2      115.62      112.72     16.53 o 
  -1 -12   2       30.63       58.53     19.61 o 
   0 -12   2        4.15        6.95     12.94 o 
   1 -12   2        4.47       -5.99     10.91 o 
   2 -12   2       66.58       74.57     20.96 o 
   3 -12   2        0.10       -8.20      5.66 o 
   4 -12   2       83.05      118.53     15.50 o 
   5 -12   2       29.34       39.63     13.43 o 
   6 -12   2       74.49       76.81     22.07 o 
   7 -12   2       97.89       74.02     14.55 o 
   8 -12   2       88.94       98.69     15.69 o 
   9 -12   2       37.50       12.75     12.94 o 
  10 -12   2        4.19       10.43     11.98 o 
  -5 -11   2      214.29      256.35     34.19 o 
  -4 -11   2       16.29       15.26     10.82 o 
  -3 -11   2        8.01        1.81      7.26 o 
  -2 -11   2       71.91       66.95     13.00 o 
  -1 -11   2      764.05      755.07     32.52 o 
   0 -11   2        5.21        4.54     10.05 o 
   1 -11   2      250.97      188.16     25.60 o 
   2 -11   2        8.30        0.67      6.48 o 
   3 -11   2        1.56       -5.80      8.74 o 
   4 -11   2     1176.68     1337.18     58.77 o 
   5 -11   2        8.36        7.65      8.02 o 
   6 -11   2       38.77       21.97      8.68 o 
   7 -11   2       16.80       20.42      8.33 o 
   8 -11   2       89.78       98.65     15.11 o 
   9 -11   2       29.09       30.72     14.78 o 
  10 -11   2       29.27        5.89     11.01 o 
  11 -11   2       43.36       45.40     15.26 o 
  -6 -10   2      192.90      236.64     34.10 o 
  -5 -10   2       29.96       38.06     14.87 o 
  -4 -10   2      321.30      318.80     37.72 o 
  -3 -10   2       87.54       87.38     13.56 o 
  -2 -10   2       57.91       57.16     17.34 o 
  -1 -10   2       86.02       95.93     17.43 o 
   0 -10   2       27.82       23.99      8.43 o 
   1 -10   2       43.95       44.72     15.07 o 
   2 -10   2        5.17        5.16      5.36 o 
   3 -10   2      339.86      383.89     21.37 o 
   4 -10   2       26.53       13.39      7.56 o 
   5 -10   2      169.43      195.61     36.95 o 
   6 -10   2        9.34        9.85      6.27 o 
   7 -10   2       43.09       37.17      9.70 o 
   8 -10   2      194.07      153.19     23.95 o 
   9 -10   2       39.65       26.95     13.81 o 
  10 -10   2       27.81       21.73     10.91 o 
  11 -10   2        0.14        2.70      6.86 o 
  -7  -9   2        1.90        6.95     10.53 o 
  -6  -9   2        5.92       -1.35      9.27 o 
  -5  -9   2      781.27      820.89     36.08 o 
  -4  -9   2       13.69       10.10      6.75 o 
  -3  -9   2       25.69       32.89      9.05 o 
  -2  -9   2       10.32        4.03      5.77 o 
  -1  -9   2       38.12       25.22     14.68 o 
   0  -9   2      744.85      765.49     28.56 o 
   1  -9   2      144.79      132.97     16.20 o 
   2  -9   2       28.62       12.28     13.14 o 
   3  -9   2      141.99      145.99     22.75 o 
   4  -9   2       20.54        9.64      6.42 o 
   5  -9   2      211.39      195.67     16.49 o 
   6  -9   2      146.57      147.82     15.14 o 
   7  -9   2       80.77       84.49     12.56 o 
   8  -9   2       27.64       33.03     13.43 o 
   9  -9   2       54.40       26.18     11.11 o 
  10  -9   2       29.27       21.54     10.34 o 
  11  -9   2       80.31       93.69     20.96 o 
  12  -9   2       14.67        9.95     10.72 o 
  -8  -8   2      143.05      198.97     32.55 o 
  -7  -8   2        4.55        4.93     10.05 o 
  -6  -8   2       78.07       65.84     13.05 o 
  -5  -8   2      179.07      200.16     31.49 o 
  -4  -8   2        2.63        5.04      6.51 o 
  -3  -8   2      329.14      327.82     20.48 o 
  -2  -8   2      461.02      393.58     28.25 o 
  -1  -8   2     1229.70     1140.45     35.38 o 
   0  -8   2     1685.98     1602.14     33.13 o 
   1  -8   2      125.48      118.22      8.42 o 
   2  -8   2       38.30       46.84      5.90 o 
   3  -8   2      105.24       99.79     10.89 o 
   4  -8   2      541.27      480.85     21.68 o 
   5  -8   2     1229.91     1116.97     36.09 o 
   6  -8   2       55.28       62.03     10.37 o 
   7  -8   2       41.44       49.41      9.75 o 
   8  -8   2        4.58        5.31      7.73 o 
   9  -8   2      118.77      113.59     19.99 o 
  10  -8   2      226.87      228.63     27.24 o 
  11  -8   2       88.66       55.73     16.03 o 
  12  -8   2        1.03       -4.25      6.37 o 
  -9  -7   2       22.71       16.52     12.85 o 
  -8  -7   2       10.74       18.16     13.62 o 
  -7  -7   2        1.11        6.66      8.21 o 
  -6  -7   2      141.13      125.66     22.60 o 
  -5  -7   2      398.56      490.48     36.61 o 
  -4  -7   2      255.12      259.56     18.14 o 
  -3  -7   2      507.67      514.56     36.37 o 
  -2  -7   2      588.05      573.84     29.17 o 
  -1  -7   2     1195.02     1154.32     25.32 o 
   0  -7   2      677.75      653.12     22.58 o 
   1  -7   2       66.16       49.20     10.30 o 
   2  -7   2      346.13      361.73     18.17 o 
   3  -7   2      617.78      559.86     14.96 o 
   4  -7   2      552.68      557.90     22.34 o 
   5  -7   2      128.50      125.79     12.04 o 
   6  -7   2      270.53      266.43     23.23 o 
   7  -7   2      164.36      179.17     22.02 o 
   8  -7   2        1.37       10.43      6.57 o 
   9  -7   2       55.02       40.18     12.36 o 
  10  -7   2      104.21       82.87     17.97 o 
  11  -7   2      117.60      140.92     23.76 o 
  12  -7   2       13.69       10.91      9.37 o 
 -10  -6   2       56.90       56.12     21.93 o 
  -9  -6   2       44.44       26.56     14.20 o 
  -8  -6   2        0.60        1.16      8.02 o 
  -7  -6   2        4.45        8.79      8.79 o 
  -6  -6   2      550.01      459.48     35.74 o 
  -5  -6   2      338.22      290.64     28.20 o 
  -4  -6   2      148.18      164.68     20.57 o 
  -3  -6   2      216.11      170.00     19.32 o 
  -2  -6   2       63.36       53.77      5.03 o 
  -1  -6   2      683.82      647.73     16.50 o 
   0  -6   2       13.11       14.32      3.57 o 
   1  -6   2      342.03      317.72     10.81 o 
   2  -6   2     1430.46     1370.68     41.61 o 
   3  -6   2      664.66      663.07     22.90 o 
   4  -6   2       42.96       33.57      3.54 o 
   5  -6   2      108.18      125.77     12.32 o 
   6  -6   2      375.02      311.77     17.27 o 
   7  -6   2      102.75      106.06     16.71 o 
   8  -6   2       30.61       26.47      9.56 o 
   9  -6   2       71.91       92.92     17.77 o 
  10  -6   2       21.35       11.40      8.89 o 
  11  -6   2      528.85      622.71     42.79 o 
  12  -6   2       12.86       23.57     12.56 o 
 -10  -5   2        8.58       -2.80     11.69 o 
  -9  -5   2       68.15       53.51     18.93 o 
  -8  -5   2       14.31       19.90     11.88 o 
  -7  -5   2       48.84       44.62     14.01 o 
  -6  -5   2       96.05       80.27     17.29 o 
  -5  -5   2      129.02      107.50     17.77 o 
  -4  -5   2        8.17        5.22      7.44 o 
  -3  -5   2       18.42       21.83      8.60 o 
  -2  -5   2       38.62       34.80      8.07 o 
  -1  -5   2        0.04        0.43      3.08 o 
   0  -5   2     1026.46     1153.00     22.54 o 
   1  -5   2      307.53      279.18      9.13 o 
   2  -5   2       61.73       52.54      4.02 o 
   3  -5   2      215.63      165.88     14.15 o 
   4  -5   2     5025.57     5155.93     74.70 o 
   5  -5   2      374.13      432.98     16.54 o 
   6  -5   2      561.89      629.74     20.12 o 
   7  -5   2       31.19       20.96      8.21 o 
   8  -5   2        0.04        1.74      4.83 o 
   9  -5   2      592.86      571.71     36.70 o 
  10  -5   2      306.04      331.88     30.62 o 
  11  -5   2      161.12      205.74     26.47 o 
  12  -5   2       14.43       10.72      9.76 o 
 -11  -4   2       51.69       62.11     21.93 o 
 -10  -4   2      165.25      205.06     31.49 o 
  -9  -4   2        3.91        2.03     12.17 o 
  -8  -4   2       29.55        4.54      9.47 o 
  -7  -4   2        2.27        9.95      8.50 o 
  -6  -4   2        2.34        1.84      7.24 o 
  -5  -4   2      324.41      317.97     25.11 o 
  -4  -4   2     1018.33      898.28     41.34 o 
  -3  -4   2     1545.74     1520.70     53.99 o 
  -2  -4   2      677.58      774.24     26.85 o 
  -1  -4   2      842.70      877.24     17.31 o 
   0  -4   2       60.67       52.53      8.12 o 
   1  -4   2     2205.46     2061.10     34.59 o 
   2  -4   2     2521.49     2439.53     62.11 o 
   3  -4   2      775.46      753.47     34.10 o 
   4  -4   2     6004.26     6437.96     90.62 o 
   5  -4   2      657.53      854.66     59.98 o 
   6  -4   2      300.93      298.21     13.55 o 
   7  -4   2      300.83      290.08     14.83 o 
   8  -4   2      834.52      838.21     28.44 o 
   9  -4   2     1319.65     1382.48     60.56 o 
  10  -4   2        0.27        1.45      6.47 o 
  11  -4   2        3.75        9.56      9.37 o 
  12  -4   2      181.19      155.32     25.40 o 
 -11  -3   2      134.26      138.12     28.40 o 
 -10  -3   2       13.28        3.19     11.49 o 
  -9  -3   2       13.79        5.80     11.69 o 
  -8  -3   2       62.45       58.15     16.42 o 
  -7  -3   2       42.32       26.37     10.91 o 
  -6  -3   2      159.42       83.07     15.55 o 
  -5  -3   2     3347.41     3137.80     97.65 o 
  -4  -3   2      814.37      767.02     36.22 o 
  -3  -3   2        8.38       19.80      7.05 o 
  -2  -3   2      835.34      929.48     34.58 o 
  -1  -3   2     1616.70     1570.35     38.35 o 
   0  -3   2       63.47       58.14      7.15 o 
   1  -3   2      907.30      966.94     16.76 o 
   2  -3   2      116.90      103.60      6.93 o 
   3  -3   2     2426.91     2310.21     35.91 o 
   4  -3   2      821.63      808.02     18.93 o 
   5  -3   2     1868.70     1880.69     41.17 o 
   6  -3   2       11.77       13.95      7.24 o 
   7  -3   2       16.71       23.47      8.35 o 
   8  -3   2     1572.24     1511.32     41.31 o 
   9  -3   2      865.23      959.90     50.76 o 
  10  -3   2      501.72      611.31     39.60 o 
  11  -3   2       35.65       36.99     12.94 o 
  12  -3   2        2.67       -2.70      9.56 o 
 -12  -2   2      264.40      281.75     37.86 o 
 -11  -2   2       23.77       38.44     18.16 o 
 -10  -2   2      128.78      114.84     24.24 o 
  -9  -2   2      626.27      583.69     41.44 o 
  -8  -2   2      687.07      708.29     42.89 o 
  -7  -2   2     1339.77     1446.23     61.53 o 
  -6  -2   2      449.06      502.70     29.80 o 
  -5  -2   2      484.81      611.19     30.72 o 
  -4  -2   2     1290.10     1508.77     30.98 o 
  -3  -2   2     3066.80     2769.31     79.20 o 
  -2  -2   2        0.33        8.50      4.25 o 
  -1  -2   2      862.31      820.32     16.64 o 
   0  -2   2     3208.83     3363.73     46.84 o 
   1  -2   2     5572.08     5025.23     84.31 o 
   2  -2   2    10939.43     9976.64    131.23 o 
   3  -2   2      556.82      547.23     12.57 o 
   4  -2   2     2074.07     2216.88     44.88 o 
   5  -2   2      100.17      107.68      8.52 o 
   6  -2   2     1183.28     1176.18     39.26 o 
   7  -2   2     1538.72     1606.19     41.94 o 
   8  -2   2       86.51       94.47     23.95 o 
   9  -2   2      860.69      845.59     74.23 o 
  10  -2   2      159.03      176.85     16.88 o 
  11  -2   2      587.27      670.43     43.95 o 
 -12  -1   2       43.13       21.35     14.87 o 
 -11  -1   2       97.61      111.75     23.66 o 
 -10  -1   2      209.67      197.04     26.95 o 
  -9  -1   2        6.78        5.22      8.50 o 
  -8  -1   2       73.29       52.74     14.30 o 
  -7  -1   2      141.11      215.01     12.63 o 
  -6  -1   2      566.96      580.98     54.67 o 
  -5  -1   2     7539.98     8722.48    146.34 o 
  -4  -1   2    21412.26    22076.09    391.81 o 
  -3  -1   2     1004.00      851.17     18.95 o 
  -2  -1   2      430.47      496.41     11.53 o 
  -1  -1   2     2869.13     2516.98     44.38 o 
   0  -1   2    10907.63    10970.52    240.70 o 
   1  -1   2    10322.26    10131.62    131.83 o 
   2  -1   2     2821.55     2881.89     41.68 o 
   3  -1   2      725.01      594.51     16.95 o 
   4  -1   2      436.92      425.65     22.70 o 
   5  -1   2      161.05      152.59     10.34 o 
   6  -1   2      792.91      787.91     25.57 o 
   7  -1   2      377.79      432.02     20.14 o 
   8  -1   2      270.75      268.52     17.55 o 
   9  -1   2      268.86      283.89     19.27 o 
  10  -1   2      287.65      310.67     21.10 o 
  11  -1   2       87.82       98.23     21.64 o 
 -12   0   2       11.30        6.86     12.17 o 
 -11   0   2       22.37       25.02     14.10 o 
 -10   0   2        2.92       15.26     11.59 o 
  -9   0   2      994.45     1006.85     52.35 o 
  -8   0   2      875.50      857.22     28.20 o 
  -7   0   2      113.74      108.01      9.82 o 
  -6   0   2     1035.00     1132.40     29.98 o 
  -5   0   2     1110.40     1254.28     29.90 o 
  -4   0   2     5405.03     5189.99     89.34 o 
  -3   0   2       64.97       54.47      4.78 o 
  -2   0   2     5612.03     5115.76    115.71 o 
  -1   0   2      275.24      274.60     10.72 o 
   0   0   2     1648.15     1697.42     33.09 o 
   1   0   2     4825.51     4747.60     79.09 o 
   2   0   2      948.88      863.75     20.56 o 
   3   0   2     5500.15     5525.42     98.28 o 
   4   0   2      455.67      516.92     17.71 o 
   5   0   2     1400.33     1377.22     49.65 o 
   6   0   2      119.65       93.56      9.73 o 
   7   0   2      966.27      982.33     31.74 o 
   8   0   2      179.44      216.00     16.25 o 
   9   0   2      116.91      126.12     13.82 o 
  10   0   2      276.15      327.63     33.32 o 
  11   0   2       67.52       77.75     21.25 o 
  12   0   2       32.56       11.01     15.65 o 
 -13   1   2      137.89      142.76     28.01 o 
 -12   1   2       32.03       76.79     20.57 o 
 -11   1   2      177.13      182.26     25.79 o 
 -10   1   2       67.32       76.50     18.16 o 
  -9   1   2      131.27      147.68     13.33 o 
  -8   1   2      215.97      212.80     39.26 o 
  -7   1   2      157.46      161.76     11.72 o 
  -6   1   2      337.88      386.36     15.87 o 
  -5   1   2      203.49      181.44     19.99 o 
  -4   1   2     1935.61     1652.10     34.88 o 
  -3   1   2     2435.14     2321.14     60.08 o 
  -1   1   2     9886.66     9370.32    208.15 o 
   0   1   2    14943.35    14048.91    221.35 o 
   1   1   2      578.82      495.60     20.28 o 
   2   1   2       16.97       11.95      3.24 o 
   3   1   2     6952.73     7506.01    127.15 o 
   4   1   2    10974.32    11920.04    230.51 o 
   5   1   2     7713.04     8317.99    144.72 o 
   6   1   2      631.49      715.31     24.95 o 
   7   1   2      122.15      110.99     11.77 o 
   8   1   2        5.67       -3.38      4.68 o 
   9   1   2      442.17      389.93     35.16 o 
  10   1   2      388.88      407.80     38.93 o 
  11   1   2       19.22       12.36     14.30 o 
 -13   2   2       15.81       -0.77     12.56 o 
 -12   2   2      762.96      844.96     52.74 o 
 -11   2   2       70.47       54.48     17.39 o 
 -10   2   2       13.09        6.80      5.69 o 
  -9   2   2      587.95      526.76     23.23 o 
  -8   2   2     1216.33     1140.37     63.51 o 
  -7   2   2       47.98       34.99      6.47 o 
  -6   2   2      280.48      304.73     16.08 o 
  -5   2   2      891.65      927.44     25.03 o 
  -4   2   2      831.73      797.92     29.75 o 
  -3   2   2    14654.56    12996.58    289.96 o 
  -2   2   2     1330.77     1286.57     38.54 o 
  -1   2   2     1934.96     1908.73     36.78 o 
   0   2   2     9052.58     8287.06    109.90 o 
   1   2   2       35.68       31.50      2.78 o 
   2   2   2     3642.33     3318.54     94.22 o 
   3   2   2      957.67     1092.64     28.27 o 
   4   2   2     1133.02     1255.10     32.95 o 
   5   2   2       49.45       34.16      7.73 o 
   6   2   2      368.36      369.20     18.19 o 
   7   2   2       22.70       27.32      7.52 o 
   8   2   2        4.62        5.60      8.89 o 
   9   2   2      127.82      123.44     24.05 o 
  10   2   2       77.70       39.70     16.71 o 
  11   2   2      244.08      245.05     34.77 o 
 -13   3   2      211.55      231.23     30.72 o 
 -12   3   2      122.58      117.74     22.70 o 
 -11   3   2      172.91      164.84     20.67 o 
 -10   3   2       47.79       33.28      8.30 o 
  -9   3   2     1515.29     1568.93     43.62 o 
  -8   3   2     1982.27     1819.74     67.23 o 
  -7   3   2      295.15      259.79     13.90 o 
  -6   3   2      134.92      138.30     10.18 o 
  -5   3   2     2907.36     2792.54     55.63 o 
  -4   3   2       24.77       14.78      6.18 o 
  -3   3   2     5613.10     5038.49    123.25 o 
  -2   3   2     3946.24     3908.10     97.65 o 
  -1   3   2        5.75        6.57      2.34 o 
   0   3   2     1176.25     1023.15     19.16 o 
   1   3   2     1743.48     1486.19     25.72 o 
   2   3   2     2724.28     2570.92     50.27 o 
   3   3   2      127.09       95.77     16.37 o 
   4   3   2      205.32      170.32     11.70 o 
   5   3   2      732.11      787.70     26.54 o 
   6   3   2      183.75      204.96     14.89 o 
   7   3   2        0.22        8.69      9.37 o 
   8   3   2        7.05        9.47     10.53 o 
   9   3   2      150.35      174.05     28.59 o 
  10   3   2       61.96       96.40     24.82 o 
 -12   4   2       57.34       58.41     11.60 o 
 -11   4   2      107.64      106.60     13.54 o 
 -10   4   2     1901.02     1762.53     59.69 o 
  -9   4   2      312.11      294.99     28.16 o 
  -8   4   2     1227.67     1193.02     34.98 o 
  -7   4   2      867.98      832.75     26.46 o 
  -6   4   2        5.80       16.31      4.87 o 
  -5   4   2     9378.87     9468.26    225.15 o 
  -4   4   2      317.61      410.89     22.51 o 
  -3   4   2      400.19      359.89     19.90 o 
  -2   4   2     1306.07     1140.54     22.43 o 
  -1   4   2      155.91      168.67      7.24 o 
   0   4   2     1256.29     1176.68     22.75 o 
   1   4   2     2396.80     1969.65     33.68 o 
   2   4   2        0.72        0.00      1.68 o 
   3   4   2      188.43      194.18     10.83 o 
   4   4   2       13.09       21.29      6.04 o 
   5   4   2      698.07      668.71     24.83 o 
   6   4   2      650.09      676.41     43.27 o 
   7   4   2       77.08       99.10     21.64 o 
   8   4   2      217.65      191.54     28.20 o 
   9   4   2        0.30        1.55     10.14 o 
  10   4   2      244.53      311.89     38.83 o 
 -13   5   2       22.17       18.26     11.69 o 
 -12   5   2      200.11      251.62     28.01 o 
 -11   5   2      138.34      136.29     20.86 o 
 -10   5   2      204.84      188.35     32.41 o 
  -9   5   2      440.60      418.81     20.38 o 
  -8   5   2        4.19        5.69      4.18 o 
  -7   5   2     1185.30     1219.03     34.09 o 
  -6   5   2      233.84      256.93     20.57 o 
  -5   5   2      204.85      273.64     19.99 o 
  -4   5   2     3719.93     3387.77     94.46 o 
  -3   5   2       70.27       63.90      7.23 o 
  -2   5   2      956.66      856.78     19.40 o 
  -1   5   2       72.55       68.33      8.30 o 
   0   5   2     6389.72     6589.84     94.18 o 
   1   5   2      276.28      221.16     24.00 o 
   2   5   2      220.05      199.57     16.44 o 
   3   5   2        0.49        2.51      2.82 o 
   4   5   2      259.43      270.61     15.51 o 
   5   5   2     2213.78     2223.58     85.48 o 
   6   5   2        5.31       -4.44      7.34 o 
   7   5   2       60.96       44.14     15.45 o 
   8   5   2       54.79       47.52     18.45 o 
   9   5   2       58.38       78.33     22.22 o 
 -13   6   2        3.84       -5.51      7.73 o 
 -12   6   2      352.20      377.28     34.87 o 
 -11   6   2       19.41       22.31     10.24 o 
 -10   6   2       10.95       -2.99      5.80 o 
  -9   6   2        5.00        0.61      6.47 o 
  -8   6   2      379.95      340.36     17.30 o 
  -7   6   2      443.43      456.67     29.75 o 
  -6   6   2      314.35      350.52     25.50 o 
  -5   6   2      541.66      437.36     26.66 o 
  -4   6   2       65.31       87.22     13.23 o 
  -3   6   2     1199.62     1203.95     26.02 o 
  -2   6   2      110.48      105.92      8.89 o 
  -1   6   2       73.06       77.70      6.60 o 
   0   6   2       56.45       52.53      5.75 o 
   1   6   2       86.23       76.48      6.87 o 
   2   6   2      636.83      571.11     19.63 o 
   3   6   2       33.79       28.43      5.01 o 
   4   6   2      194.69      140.15     20.86 o 
   5   6   2        4.26        0.10      6.57 o 
   6   6   2      229.61      167.68     25.98 o 
   7   6   2      101.97       81.71     21.25 o 
   8   6   2        0.42       -0.87     10.82 o 
   9   6   2      196.02      245.34     36.41 o 
 -13   7   2       77.21      119.87     22.22 o 
 -12   7   2      224.51      186.13     26.08 o 
 -11   7   2       36.85       45.20     13.91 o 
 -10   7   2       76.62       99.68     18.83 o 
  -9   7   2        6.54       17.10      9.18 o 
  -8   7   2      444.10      429.28     22.26 o 
  -7   7   2       73.20       81.23     15.26 o 
  -6   7   2        0.16        3.38      6.66 o 
  -5   7   2      500.39      445.66     28.20 o 
  -4   7   2      291.24      281.46     15.46 o 
  -3   7   2       73.30       73.13      7.04 o 
  -2   7   2      301.52      272.53     11.78 o 
  -1   7   2        3.54        3.95      3.12 o 
   0   7   2        3.39        3.66      3.15 o 
   1   7   2      256.15      243.00     11.39 o 
   2   7   2       29.95       23.35      4.93 o 
   3   7   2      349.89      332.94     29.94 o 
   4   7   2        4.28        8.69      8.50 o 
   5   7   2      237.63      230.95     28.98 o 
   6   7   2      212.04      206.89     29.27 o 
   7   7   2        7.29      -11.20     10.05 o 
   8   7   2        7.51        0.87     13.33 o 
 -13   8   2       28.10       28.11     14.30 o 
 -12   8   2        1.22        0.39      6.37 o 
 -11   8   2       21.50       -1.93      6.47 o 
 -10   8   2       11.11        8.31      7.63 o 
  -9   8   2       66.31       73.12     16.71 o 
  -8   8   2      156.03      188.54     22.80 o 
  -7   8   2       90.59      122.57     19.61 o 
  -6   8   2       56.57       65.00     14.68 o 
  -5   8   2       91.59       78.72     15.26 o 
  -4   8   2      578.66      534.81     22.74 o 
  -3   8   2       46.73       39.31      6.01 o 
  -2   8   2      249.45      247.37     13.66 o 
  -1   8   2       29.43       25.30      8.54 o 
   0   8   2        0.92        2.35      3.42 o 
   1   8   2       51.04       52.73      7.00 o 
   2   8   2       53.19       58.44     14.78 o 
   3   8   2      128.77      114.07     20.28 o 
   4   8   2       17.23        6.18      8.60 o 
   5   8   2      207.94      248.33     31.87 o 
   6   8   2       38.26       36.90     15.26 o 
   7   8   2        0.14      -11.11      7.92 o 
 -12   9   2       49.29       56.70     17.29 o 
 -11   9   2       37.86       53.22     15.26 o 
 -10   9   2       15.69       35.45     13.43 o 
  -9   9   2      554.11      509.32     36.99 o 
  -8   9   2        0.49        0.58      8.31 o 
  -7   9   2       98.90       90.89     19.32 o 
  -6   9   2       13.25       20.09     11.78 o 
  -5   9   2       57.18       46.99      9.77 o 
  -4   9   2      747.79      678.00     46.27 o 
  -3   9   2       16.07       19.43      5.33 o 
  -2   9   2       39.29       34.16      6.43 o 
  -1   9   2       23.81       19.92      5.01 o 
   0   9   2       12.14       16.55      4.79 o 
   1   9   2       65.94       81.81     17.00 o 
   2   9   2        7.59        2.12      5.70 o 
   3   9   2        8.03        1.64      7.34 o 
   4   9   2      177.14      117.74     23.28 o 
   5   9   2        0.36       -0.87      7.05 o 
   6   9   2       12.43        3.09      8.60 o 
 -12  10   2      143.98      157.92     26.95 o 
 -11  10   2       33.21       34.77     13.04 o 
 -10  10   2       19.82        7.73      8.02 o 
  -9  10   2       91.53       69.64     18.45 o 
  -8  10   2       83.16       84.52     18.74 o 
  -7  10   2      120.87      117.07     21.25 o 
  -6  10   2       10.70       11.20     11.49 o 
  -5  10   2      680.02      611.26     29.65 o 
  -4  10   2       53.25       49.00      8.79 o 
  -3  10   2      258.55      237.69     14.07 o 
  -2  10   2      377.51      359.98     16.41 o 
  -1  10   2       77.79       84.04      9.64 o 
   0  10   2      118.53      115.46     13.70 o 
   1  10   2        4.77       -0.29      6.28 o 
   2  10   2      151.31      158.60     24.73 o 
   3  10   2      208.83      214.43     29.65 o 
   4  10   2        7.96        9.56     11.59 o 
   5  10   2       15.74       24.53     12.94 o 
 -11  11   2        0.53       -2.32      5.80 o 
 -10  11   2        0.04        3.38      8.40 o 
  -9  11   2        9.46       13.04     11.78 o 
  -8  11   2      130.88      100.07     20.96 o 
  -7  11   2      129.99      111.95     21.93 o 
  -6  11   2       33.17       38.44     14.78 o 
  -5  11   2      214.52      220.85     18.84 o 
  -4  11   2        0.07        5.99      7.27 o 
  -3  11   2      463.42      455.38     19.15 o 
  -2  11   2       65.31       82.72      9.94 o 
  -1  11   2      126.60      130.47     14.78 o 
   0  11   2       19.98        8.69      9.37 o 
   1  11   2       22.67        8.98      8.98 o 
   2  11   2      201.51      182.36     28.11 o 
   3  11   2      187.22       94.75     21.93 o 
   4  11   2       67.16       44.82     16.61 o 
 -10  12   2       60.02       57.76     19.70 o 
  -9  12   2       68.81       75.73     20.28 o 
  -8  12   2        7.93       -0.10     10.34 o 
  -7  12   2        0.54        0.19     10.43 o 
  -6  12   2       17.16       17.92      9.10 o 
  -5  12   2       42.22       37.76     11.00 o 
  -4  12   2      193.26      204.97     18.94 o 
  -3  12   2      109.16       99.01     14.64 o 
  -2  12   2       56.30       67.06     12.70 o 
  -1  12   2       14.89       22.99     12.27 o 
   0  12   2      126.15      104.41     21.83 o 
   1  12   2      143.17      131.55     25.21 o 
   2  12   2      308.47      393.12     40.47 o 
  -9  13   2        1.07       -9.37      8.79 o 
  -8  13   2        9.13        4.35     11.69 o 
  -7  13   2        0.58       17.58     12.07 o 
  -6  13   2        0.89       11.38      9.39 o 
  -5  13   2       86.40       81.28     14.88 o 
  -4  13   2       26.78       16.59     12.65 o 
  -3  13   2       15.25       -3.86     12.07 o 
   0  13   2       24.45       25.98     13.33 o 
   1  13   2       46.90       39.12     16.13 o 
  -7  14   2       12.56       11.78     14.68 o 
  -6  14   2      150.45      206.29     22.06 o 
  -5  14   2       25.35       51.29     15.94 o 
  -4  14   2      189.62      218.58     32.26 o 
   0 -14   3       43.69       54.09     22.31 o 
   1 -14   3       35.25       60.75     22.12 o 
   2 -14   3        0.64       10.05     13.33 o 
   3 -14   3       36.85       36.03     17.68 o 
   4 -14   3       32.80       30.04     18.64 o 
   5 -14   3        1.26       -3.96     12.07 o 
   6 -14   3       29.66       36.73     13.15 o 
   7 -14   3       53.61       37.71     12.75 o 
  -2 -13   3        1.07      -17.68     14.87 o 
  -1 -13   3       29.28       42.31     18.64 o 
   0 -13   3       74.00       45.78     18.83 o 
   1 -13   3       15.07        5.89     14.58 o 
   2 -13   3       33.11       28.78     16.81 o 
   3 -13   3       34.48       45.20     18.55 o 
   4 -13   3       49.63       55.25     19.61 o 
   5 -13   3      102.23       85.45     21.01 o 
   6 -13   3        3.63       12.14      8.82 o 
   7 -13   3       15.92       20.01     10.75 o 
   8 -13   3       65.21       94.83     16.21 o 
   9 -13   3        0.86       -0.19     10.82 o 
  -4 -12   3        0.16        8.40     11.40 o 
  -3 -12   3       20.01       12.42      9.26 o 
  -2 -12   3       37.31       54.28     20.28 o 
  -1 -12   3      168.24      105.67     24.44 o 
   0 -12   3       23.20        0.68     12.17 o 
   1 -12   3        7.05       -3.67     11.69 o 
   2 -12   3        3.29       -1.35     11.20 o 
   3 -12   3       58.40       72.35     19.90 o 
   4 -12   3        4.61        8.26      8.12 o 
   5 -12   3        9.98        6.31      8.45 o 
   6 -12   3        0.41        3.14      8.24 o 
   7 -12   3      222.78      265.11     48.58 o 
   8 -12   3        2.93        8.08      7.30 o 
   9 -12   3        4.17        1.74      9.85 o 
  10 -12   3        2.23        0.00     10.72 o 
  -5 -11   3      114.41       87.90     21.64 o 
  -4 -11   3       34.79       22.89      9.61 o 
  -3 -11   3        6.15        4.62     15.84 o 
  -2 -11   3      229.78      249.12     25.79 o 
  -1 -11   3      310.00      216.75     28.59 o 
   0 -11   3      130.74      102.58     22.02 o 
   1 -11   3      288.41      254.13     29.94 o 
   2 -11   3       21.99       20.86     12.46 o 
   3 -11   3      197.08      236.17     45.45 o 
   4 -11   3     2277.04     2454.94     64.99 o 
   5 -11   3      200.68      227.26     19.68 o 
   6 -11   3       28.43       21.52      8.95 o 
   7 -11   3      198.07      167.09     18.10 o 
   8 -11   3       38.40       21.23      9.03 o 
   9 -11   3       33.57       16.71     12.46 o 
  10 -11   3        7.52        4.25     11.88 o 
  -6 -10   3      165.05      189.99     31.39 o 
  -5 -10   3      103.42      110.61     16.41 o 
  -4 -10   3       45.21       37.11     10.84 o 
  -3 -10   3       26.34        4.28     17.10 o 
  -2 -10   3      279.97      249.45     41.24 o 
  -1 -10   3      223.65      217.92     17.17 o 
   0 -10   3       26.83       21.73     12.36 o 
   1 -10   3       32.92       35.45     13.23 o 
   2 -10   3        4.69       -0.75      4.93 o 
   3 -10   3      288.05      276.31     19.25 o 
   4 -10   3        0.44        2.40      5.85 o 
   5 -10   3      442.34      457.61     24.54 o 
   6 -10   3      639.25      757.98     32.25 o 
   7 -10   3       78.12       97.72     14.29 o 
   8 -10   3       65.27       51.56     11.59 o 
   9 -10   3       85.24       60.95     17.77 o 
  10 -10   3        1.12        1.06      9.66 o 
  11 -10   3       41.82       36.90     13.91 o 
  -7  -9   3       14.37       -7.53      8.69 o 
  -6  -9   3      708.35      731.16     38.64 o 
  -5  -9   3        0.56       -1.53      7.26 o 
  -4  -9   3       78.08       46.43     11.21 o 
  -3  -9   3      217.82      214.71     17.92 o 
  -2  -9   3       68.45       78.37     11.72 o 
  -1  -9   3     2448.93     2510.50     61.80 o 
   0  -9   3       17.45       11.46      6.27 o 
   1  -9   3       54.93       63.71      9.53 o 
   2  -9   3        0.15       -2.82      3.35 o 
   3  -9   3     3346.26     3206.46     72.42 o 
   4  -9   3      567.31      608.62     26.52 o 
   5  -9   3      755.49      765.52     48.54 o 
   6  -9   3      216.44      199.89     17.07 o 
   7  -9   3      203.61      173.42     16.73 o 
   9  -9   3      377.23      327.15     32.74 o 
  10  -9   3        9.13        3.67      7.34 o 
  11  -9   3       99.84       81.33     19.61 o 
  -8  -8   3      309.64      292.67     37.09 o 
  -7  -8   3      241.30      269.10     34.00 o 
  -6  -8   3      267.51      250.65     30.62 o 
  -5  -8   3        8.36        6.70      8.11 o 
  -4  -8   3       68.79       72.16     12.22 o 
  -3  -8   3       70.56       64.20     18.40 o 
  -2  -8   3      820.12      809.24     68.39 o 
  -1  -8   3     1252.73     1376.14     39.88 o 
   0  -8   3     3404.63     3661.73     60.45 o 
   1  -8   3      108.36      116.00      8.16 o 
   2  -8   3        0.08        1.71      3.50 o 
   3  -8   3      866.47      904.45     46.17 o 
   4  -8   3        0.02        4.21      4.11 o 
   5  -8   3        4.90        0.48      4.76 o 
   6  -8   3       60.79       59.39     14.87 o 
   7  -8   3      319.28      317.64     41.00 o 
   8  -8   3     1037.94      859.36     48.29 o 
   9  -8   3      123.09       84.81     18.16 o 
  10  -8   3        9.02       -0.48      5.41 o 
  11  -8   3       10.74       -0.39      6.28 o 
  12  -8   3       62.11       52.54     17.00 o 
  -9  -7   3        0.11        9.08     10.24 o 
  -8  -7   3       23.55        5.22      8.60 o 
  -7  -7   3      473.21      406.06     37.77 o 
  -6  -7   3       95.96       81.04     18.55 o 
  -5  -7   3     5981.36     5804.54    171.06 o 
  -4  -7   3     1702.94     1676.02     68.58 o 
  -3  -7   3      368.25      343.98     19.09 o 
  -2  -7   3     1711.67     1627.80     43.95 o 
  -1  -7   3      167.45      176.62      9.05 o 
   0  -7   3     1484.17     1426.51     29.08 o 
   1  -7   3       39.41       42.91      5.11 o 
   2  -7   3      399.77      434.91     13.10 o 
   3  -7   3     3718.89     3565.40     90.07 o 
   4  -7   3      249.97      220.85     14.92 o 
   5  -7   3      643.78      659.31     26.04 o 
   6  -7   3        3.82        2.82      4.76 o 
   7  -7   3      679.57      705.97     41.15 o 
   8  -7   3       93.80       67.42     15.45 o 
   9  -7   3      480.69      368.97     32.45 o 
  10  -7   3        0.05       -1.16      4.83 o 
  11  -7   3       54.04       51.29     15.84 o 
  12  -7   3       86.35       99.78     20.96 o 
 -10  -6   3      367.67      499.66     47.81 o 
  -9  -6   3      344.00      315.36     37.28 o 
  -8  -6   3       33.86       37.67     14.39 o 
  -7  -6   3      113.85      108.28     21.64 o 
  -6  -6   3     1310.18     1283.96     62.40 o 
  -5  -6   3     2231.07     2150.56     81.81 o 
  -4  -6   3      505.52      442.09     30.43 o 
  -3  -6   3     1918.73     1920.49     68.68 o 
  -2  -6   3      178.56      164.16     19.32 o 
  -1  -6   3      324.86      539.76     14.75 o 
   0  -6   3    11098.76    11820.68    160.05 o 
   1  -6   3      398.80      471.88     14.31 o 
   2  -6   3     3205.41     3027.27     47.70 o 
   3  -6   3     1216.81     1176.65     42.31 o 
   4  -6   3      839.51      892.41     68.00 o 
   5  -6   3       21.12       34.19      7.05 o 
   6  -6   3       12.88        8.86      8.45 o 
   7  -6   3      208.16      218.39     22.99 o 
   8  -6   3        7.98        3.67      5.22 o 
   9  -6   3      207.78      213.85     24.73 o 
  10  -6   3        0.83        6.95      7.15 o 
  11  -6   3      184.73      211.05     27.72 o 
  12  -6   3        4.91        7.53      9.47 o 
 -10  -5   3       78.18       90.79     24.24 o 
  -9  -5   3        6.58        0.19      9.18 o 
  -8  -5   3        9.43        7.24      7.53 o 
  -7  -5   3        6.51       13.23      9.08 o 
  -6  -5   3     2438.12     2402.66     89.15 o 
  -5  -5   3       13.52       25.98     10.34 o 
  -4  -5   3     1585.92     1468.45     58.15 o 
  -3  -5   3      293.19      299.62     21.64 o 
  -2  -5   3      290.73      247.63     15.84 o 
  -1  -5   3     2225.30     2219.18     36.73 o 
   0  -5   3     3848.14     4000.33     81.66 o 
   1  -5   3        4.12        5.23      2.39 o 
   2  -5   3     1956.26     1796.60     40.99 o 
   3  -5   3      505.10      514.71     19.08 o 
   4  -5   3     2485.05     2784.90     59.69 o 
   5  -5   3        2.35        1.67      4.68 o 
   6  -5   3      134.68      147.20     18.55 o 
   7  -5   3      429.29      456.87     30.43 o 
   8  -5   3      435.27      468.84     32.26 o 
   9  -5   3      155.43      149.04     21.93 o 
  10  -5   3        8.54        5.51      6.76 o 
  11  -5   3       55.26       42.11     14.20 o 
  12  -5   3       10.92       13.72     11.20 o 
 -11  -4   3      421.51      346.47     40.08 o 
 -10  -4   3       32.68       -6.95     10.82 o 
  -9  -4   3      939.80      831.05     53.22 o 
  -8  -4   3      193.60      152.03     24.34 o 
  -7  -4   3      413.43      345.89     30.62 o 
  -6  -4   3      787.75      636.04     38.06 o 
  -5  -4   3      198.25      192.31     20.86 o 
  -4  -4   3      633.03      629.86     33.90 o 
  -3  -4   3      311.83      334.01     22.22 o 
  -2  -4   3      796.14      650.67     15.16 o 
  -1  -4   3     2231.76     2333.11     43.36 o 
   0  -4   3        0.12        4.89      2.13 o 
   1  -4   3       54.96       45.62      7.57 o 
   2  -4   3      103.50       94.72     13.04 o 
   3  -4   3     3089.51     2760.65     56.21 o 
   4  -4   3     1654.50     1759.75     30.50 o 
   5  -4   3      107.60      109.47     11.34 o 
   6  -4   3      994.75      948.07     36.56 o 
   7  -4   3        5.84        5.89      5.31 o 
   8  -4   3      326.63      319.81     27.72 o 
   9  -4   3        0.63       -3.09      4.64 o 
  10  -4   3       88.18       74.18     16.42 o 
  11  -4   3       67.85       52.25     15.45 o 
  12  -4   3       78.25      100.94     23.47 o 
 -11  -3   3       28.43       17.58     15.07 o 
 -10  -3   3     1197.85     1168.83     65.49 o 
  -9  -3   3       28.03        7.92     10.53 o 
  -8  -3   3       36.19       22.70     12.46 o 
  -7  -3   3     1030.76      927.16     49.45 o 
  -6  -3   3       59.23       61.91     13.91 o 
  -5  -3   3     1010.53      787.98     39.31 o 
  -4  -3   3      256.78      205.54     18.74 o 
  -3  -3   3     1707.52     1702.87     56.99 o 
  -2  -3   3     9132.26     8889.98    212.98 o 
  -1  -3   3      889.01      803.42     18.30 o 
   0  -3   3      750.35      727.31     14.59 o 
   1  -3   3      642.25      727.32     13.97 o 
   2  -3   3     1941.55     1871.82     39.24 o 
   3  -3   3     1634.72     1408.33     35.26 o 
   4  -3   3     1941.21     1865.22     32.46 o 
   5  -3   3       67.09       70.37      7.20 o 
   6  -3   3      443.58      479.31     26.90 o 
   7  -3   3      891.19      873.10     28.52 o 
   8  -3   3       60.82       58.38     11.69 o 
   9  -3   3       37.61       38.35     11.78 o 
  10  -3   3        1.24        8.89      8.11 o 
  11  -3   3       28.47        6.95      8.98 o 
  12  -3   3       61.27       92.63     21.54 o 
 -12  -2   3      174.51      164.88     30.91 o 
 -11  -2   3       30.77       40.66     17.29 o 
 -10  -2   3      173.55      184.58     27.05 o 
  -9  -2   3      540.58      418.81     36.61 o 
  -8  -2   3      427.09      464.30     34.68 o 
  -7  -2   3     1254.33     1273.63     57.28 o 
  -6  -2   3     1237.95     1143.52     50.71 o 
  -5  -2   3     6518.78     6653.44    113.65 o 
  -4  -2   3      532.98      586.76     14.90 o 
  -3  -2   3     4942.97     4488.07     76.37 o 
  -2  -2   3     1709.84     1461.26     28.19 o 
  -1  -2   3    11880.15    11715.24    185.32 o 
   0  -2   3        4.43        4.64      3.09 o 
   1  -2   3       85.12       93.90      6.04 o 
   2  -2   3     3896.23     3526.43     50.87 o 
   3  -2   3     1375.13     1430.77     25.22 o 
   4  -2   3     5469.17     5299.26     94.21 o 
   5  -2   3       86.91       78.62      7.95 o 
   6  -2   3      218.03      221.57     13.52 o 
   7  -2   3     1484.92     1577.11     42.41 o 
   8  -2   3      162.81      184.62     17.19 o 
   9  -2   3      196.51      201.43     32.60 o 
  10  -2   3        1.47        4.44      8.69 o 
  11  -2   3       34.18       23.18     12.75 o 
 -12  -1   3       17.55        3.09     13.23 o 
 -11  -1   3      646.08      663.57     47.72 o 
 -10  -1   3       13.47        3.57     10.53 o 
  -9  -1   3      497.50      492.03     36.99 o 
  -8  -1   3      141.50      121.70     19.70 o 
  -7  -1   3       50.33       59.05     11.54 o 
  -6  -1   3     4297.54     4402.88    133.92 o 
  -5  -1   3     1809.47     1858.69     39.36 o 
  -4  -1   3      405.54      435.42     13.41 o 
  -3  -1   3     1567.36     1375.44     28.10 o 
  -2  -1   3      783.34      803.21     18.01 o 
  -1  -1   3     7718.08     7417.96    166.23 o 
   0  -1   3      852.21      868.92     27.82 o 
   1  -1   3      798.73      733.73     13.91 o 
   2  -1   3        6.77        7.36      2.68 o 
   3  -1   3    11019.00    10489.40    172.18 o 
   4  -1   3     5638.13     5577.98     99.85 o 
   5  -1   3       28.04       33.23      9.13 o 
   6  -1   3      651.24      673.81     24.46 o 
   7  -1   3      172.39      200.71     14.86 o 
   8  -1   3     1250.92     1348.23     41.47 o 
   9  -1   3      684.56      818.61     32.55 o 
  10  -1   3        1.68       -0.68      5.71 o 
 -12   0   3        5.08       -1.26     11.98 o 
 -11   0   3      104.72      100.36     23.18 o 
 -10   0   3      291.98      356.41     33.81 o 
  -9   0   3        0.70       -8.40      6.28 o 
  -8   0   3      967.91      942.08     67.52 o 
  -7   0   3      581.85      585.20     46.85 o 
  -6   0   3     2029.03     2070.36     45.42 o 
  -5   0   3     2228.77     2008.18     42.29 o 
  -4   0   3      345.87      316.09     11.79 o 
  -3   0   3      755.23      730.21     22.75 o 
  -2   0   3     2398.79     2177.70     55.25 o 
  -1   0   3     3624.13     3277.37     79.40 o 
   0   0   3     1949.17     1962.01     40.66 o 
   1   0   3     2094.32     1978.87     30.18 o 
   2   0   3      387.53      321.20     12.11 o 
   3   0   3     5539.95     4989.75     88.95 o 
   4   0   3       22.87       14.92      4.36 o 
   5   0   3       88.80       88.20      9.26 o 
   6   0   3      181.52      207.59     24.05 o 
   7   0   3      405.68      413.38     22.84 o 
   8   0   3     1352.28     1422.39     49.55 o 
   9   0   3      122.76      133.86     14.76 o 
  10   0   3        0.42       -0.10     10.14 o 
  11   0   3       20.35       16.61     14.39 o 
 -13   1   3       11.20       15.45     15.16 o 
 -12   1   3      112.07      122.96     24.73 o 
 -11   1   3       31.23       52.74     17.48 o 
 -10   1   3      113.15      118.71     21.15 o 
  -9   1   3       53.44       48.50     11.64 o 
  -8   1   3      304.59      288.55     16.24 o 
  -7   1   3      620.38      624.90     22.22 o 
  -6   1   3        0.98        1.50      3.00 o 
  -5   1   3      927.75      829.91     38.30 o 
  -4   1   3     3319.65     2981.48     56.64 o 
  -3   1   3     1287.00     1185.73     36.41 o 
  -2   1   3     1075.83     1018.53     32.36 o 
  -1   1   3       87.95       71.57      7.44 o 
   0   1   3     1631.05     1512.31     32.84 o 
   1   1   3     1756.63     1746.54     36.36 o 
   2   1   3       24.02       20.01      4.23 o 
   3   1   3        3.48       10.69      3.84 o 
   4   1   3      434.56      342.65     15.59 o 
   5   1   3      895.56      863.90     34.48 o 
   6   1   3      116.04      159.66     13.34 o 
   7   1   3      738.33      814.23     30.17 o 
   8   1   3      206.59      223.77     17.37 o 
   9   1   3      217.69      217.33     28.30 o 
  10   1   3        6.32        9.95     13.52 o 
  11   1   3       21.27       28.30     16.90 o 
 -13   2   3        4.24        1.16     11.98 o 
 -12   2   3      158.28      143.15     25.89 o 
 -11   2   3       64.50       53.90     16.81 o 
 -10   2   3       45.91       73.06     11.41 o 
  -9   2   3      152.90      137.63     13.16 o 
  -8   2   3      112.33      124.57     17.58 o 
  -7   2   3      278.89      260.31     13.94 o 
  -6   2   3      380.09      339.53     15.14 o 
  -5   2   3       12.68       13.01      4.08 o 
  -4   2   3     3063.67     2770.09     74.95 o 
  -3   2   3     1109.48     1012.26     34.58 o 
  -2   2   3      735.29      685.78     26.37 o 
  -1   2   3     1097.23      939.18     22.98 o 
   0   2   3      935.98      946.04     25.35 o 
   1   2   3      354.83      336.45     13.04 o 
   2   2   3       69.84       62.35      5.98 o 
   3   2   3      155.23      168.21     18.16 o 
   4   2   3      318.87      301.72     15.02 o 
   5   2   3      418.51      412.63     19.07 o 
   6   2   3        8.08        3.11      5.65 o 
   7   2   3      334.99      318.43     19.47 o 
   8   2   3       80.71       53.32     16.71 o 
   9   2   3        1.24       -4.93      8.02 o 
  10   2   3      170.01      162.46     28.01 o 
 -13   3   3        7.81       -7.53     10.24 o 
 -12   3   3       23.02       21.06     13.81 o 
 -11   3   3      331.98      336.63     40.71 o 
 -10   3   3      324.00      364.66     31.87 o 
  -9   3   3        5.77        3.38      8.84 o 
  -8   3   3      114.06      101.06     10.65 o 
  -7   3   3      411.31      366.38     16.90 o 
  -6   3   3      978.65      851.01     44.67 o 
  -5   3   3      156.89      136.09     13.81 o 
  -4   3   3        3.31        1.84      4.25 o 
  -3   3   3      468.89      467.11     22.70 o 
  -2   3   3     3520.65     3365.56     88.86 o 
  -1   3   3      836.22      773.55     22.75 o 
   0   3   3      336.18      333.31      9.65 o 
   1   3   3     1996.09     1919.41     31.80 o 
   2   3   3       31.75       35.84      3.67 o 
   3   3   3      185.10      189.25     12.19 o 
   4   3   3      336.44      332.00     16.26 o 
   5   3   3       22.40       46.54     16.52 o 
   6   3   3      231.43      271.62     17.63 o 
   7   3   3        4.25        4.73      9.37 o 
   8   3   3      379.15      367.43     35.83 o 
   9   3   3        2.78        1.16     11.69 o 
  10   3   3       13.78       16.23     15.45 o 
 -12   4   3      344.26      364.45     23.65 o 
 -11   4   3      101.04      142.39     20.48 o 
 -10   4   3       36.07       23.03      7.85 o 
  -9   4   3      784.78      828.38     29.95 o 
  -8   4   3      192.15      204.44     14.09 o 
  -7   4   3     1280.14     1244.47     34.73 o 
  -6   4   3     2014.95     1930.82     63.65 o 
  -5   4   3      276.80      325.22     21.35 o 
  -4   4   3     1359.36     1291.98     46.17 o 
  -3   4   3       72.94       66.16     10.05 o 
  -2   4   3     1331.44     1319.67     32.10 o 
  -1   4   3     3107.52     3053.01     48.10 o 
   0   4   3     2215.09     2254.73     37.57 o 
   1   4   3        5.24       10.52      2.73 o 
   2   4   3       50.43       50.19      7.44 o 
   3   4   3      293.99      301.22     11.02 o 
   4   4   3       72.39       93.90     11.93 o 
   5   4   3       74.31       74.19     10.17 o 
   6   4   3        1.80       12.56     11.01 o 
   7   4   3       23.55        2.90     10.43 o 
   8   4   3       23.01        7.73     12.17 o 
   9   4   3       20.86        6.66     12.56 o 
 -12   5   3       86.77      112.33     20.96 o 
 -11   5   3       29.84       25.00     10.34 o 
 -10   5   3        7.30        4.16      6.71 o 
  -9   5   3      256.05      247.73     16.75 o 
  -8   5   3     1773.28     1736.74     45.54 o 
  -7   5   3      711.29      692.16     36.70 o 
  -6   5   3      249.76      217.62     19.99 o 
  -5   5   3      153.80      179.85     17.48 o 
  -4   5   3     2683.88     2592.75     78.33 o 
  -3   5   3     6088.91     5502.40    140.63 o 
  -2   5   3      715.80      629.92     24.24 o 
  -1   5   3       25.85       27.28      4.27 o 
   0   5   3      990.56     1034.56     22.57 o 
   1   5   3      465.55      361.99     12.03 o 
   2   5   3     1910.96     1896.90     35.39 o 
   3   5   3      247.29      256.24     11.72 o 
   4   5   3       86.30       79.43     15.99 o 
   5   5   3      190.83      189.41     24.73 o 
   6   5   3        0.21        6.66     10.05 o 
   7   5   3        0.09        8.31     10.05 o 
   8   5   3       56.80       59.69     19.90 o 
   9   5   3        1.11       10.43     14.58 o 
 -13   6   3       14.84        4.73      9.47 o 
 -12   6   3       53.38       51.19     14.30 o 
 -11   6   3       12.25        3.57      7.24 o 
 -10   6   3        0.04        0.24      4.91 o 
  -9   6   3      296.08      343.21     18.89 o 
  -8   6   3      215.33      226.48     22.36 o 
  -7   6   3        2.16        7.34      7.24 o 
  -6   6   3      173.20      186.42     19.61 o 
  -5   6   3       79.45       47.33     11.11 o 
  -4   6   3      880.94      812.99     37.86 o 
  -3   6   3      319.80      300.79     12.43 o 
  -2   6   3      212.45      223.52     10.36 o 
  -1   6   3     3175.74     3515.00     57.42 o 
   0   6   3     1854.59     2100.27     38.91 o 
   1   6   3     2745.61     2537.56     45.09 o 
   2   6   3      862.64      875.67     28.86 o 
   3   6   3      145.33      181.56     13.62 o 
   4   6   3     2635.13     2659.49     97.75 o 
   5   6   3      224.02      260.98     29.94 o 
   6   6   3     1018.52     1054.85     60.85 o 
   7   6   3        3.94       18.26     13.52 o 
   8   6   3       73.09       67.90     21.64 o 
 -13   7   3        9.81        9.85      9.37 o 
 -12   7   3      450.81      480.34     37.86 o 
 -11   7   3        4.95        9.08      8.50 o 
 -10   7   3       74.12       79.40     17.10 o 
  -9   7   3      150.68      147.64     13.85 o 
  -8   7   3        9.52       19.51      9.56 o 
  -7   7   3      992.25      866.31     43.95 o 
  -6   7   3       22.49       17.58      9.37 o 
  -5   7   3      865.56      905.91     42.98 o 
  -4   7   3      772.77      840.71     40.95 o 
  -3   7   3        8.63        3.06      3.22 o 
  -2   7   3      369.94      340.69     17.66 o 
  -1   7   3        5.74        4.03      4.14 o 
   0   7   3      471.08      444.22     15.57 o 
   1   7   3      490.66      480.51     16.34 o 
   2   7   3     1345.64     1384.51     39.91 o 
   3   7   3     1613.39     1863.11     77.75 o 
   4   7   3     2795.81     2737.73    102.67 o 
   5   7   3       16.57       21.35     11.11 o 
   6   7   3       13.82       10.34     11.40 o 
   7   7   3      224.54      159.47     30.52 o 
   8   7   3       81.59      117.65     27.33 o 
 -13   8   3        1.39        7.53      9.85 o 
 -12   8   3        0.92       10.14      8.98 o 
 -11   8   3      127.11      162.56     25.02 o 
 -10   8   3      155.73      129.04     21.64 o 
  -9   8   3      116.02       91.37     18.16 o 
  -8   8   3      504.06      558.67     37.19 o 
  -7   8   3      133.54      155.41     21.54 o 
  -6   8   3      775.75      812.32     43.37 o 
  -5   8   3     1151.66     1155.40     52.64 o 
  -4   8   3       39.49       36.83      8.18 o 
  -3   8   3      302.05      304.51     13.56 o 
  -2   8   3       36.14       35.44      6.12 o 
  -1   8   3       21.90       18.25      5.20 o 
   0   8   3      917.73      945.41     25.21 o 
   1   8   3      254.17      270.19     17.42 o 
   2   8   3      453.01      443.92     34.10 o 
   3   8   3        8.57        0.87      7.05 o 
   4   8   3       33.93       27.62     11.59 o 
   5   8   3      434.25      455.32     41.82 o 
   6   8   3      143.84      150.68     27.91 o 
   7   8   3       32.71       21.44     14.20 o 
 -12   9   3        4.17       -1.16      7.15 o 
 -11   9   3       72.51      116.00     22.60 o 
 -10   9   3        2.84        5.60      7.44 o 
  -9   9   3      177.67      185.16     25.11 o 
  -8   9   3      318.02      416.40     33.32 o 
  -7   9   3      427.79      332.94     30.43 o 
  -6   9   3      211.94      242.34     25.69 o 
  -5   9   3       23.76       31.97     13.52 o 
  -4   9   3     1947.85     2029.14     53.37 o 
  -3   9   3       32.95       40.05      7.09 o 
  -2   9   3      766.48      728.89     24.10 o 
  -1   9   3       46.27       57.55     13.59 o 
   0   9   3       96.34       91.87     11.83 o 
   1   9   3     1005.18     1016.70     54.38 o 
   2   9   3        3.22        7.05      8.31 o 
   3   9   3      919.66      954.98     55.93 o 
   4   9   3      917.04      984.34     60.18 o 
   5   9   3       41.25       42.21     15.94 o 
   6   9   3      191.12      190.76     32.55 o 
 -12  10   3       33.04       27.82     14.10 o 
 -11  10   3        6.85        6.09      8.40 o 
 -10  10   3      502.21      424.03     37.57 o 
  -9  10   3     1124.74      868.72     51.48 o 
  -8  10   3       63.19       90.12     20.28 o 
  -7  10   3        0.87        8.98     10.53 o 
  -6  10   3     1293.39     1222.63     58.63 o 
  -5  10   3     4384.96     4234.48    130.40 o 
  -4  10   3     4438.56     4304.23     74.71 o 
  -3  10   3        4.28        3.51      4.74 o 
  -2  10   3        7.21        3.91      4.59 o 
  -1  10   3      162.20      148.62     12.13 o 
   0  10   3       11.25       -3.31      5.31 o 
   1  10   3      789.60      836.08     50.32 o 
   2  10   3        7.15       -5.99      7.53 o 
   3  10   3        8.56        0.48      6.57 o 
   4  10   3        1.63        3.48      8.02 o 
   5  10   3      240.33      297.21     38.35 o 
 -11  11   3        2.92        2.12      7.24 o 
 -10  11   3        3.23       -0.87      6.09 o 
  -9  11   3      386.19      385.39     37.67 o 
  -8  11   3       57.11       59.89     18.45 o 
  -7  11   3       19.90       10.43     11.40 o 
  -6  11   3      140.85      151.84     23.95 o 
  -5  11   3      843.99      819.39     48.10 o 
  -4  11   3       14.42        8.24      5.43 o 
  -3  11   3       35.11       49.64      8.53 o 
  -2  11   3      128.14      150.95     16.71 o 
  -1  11   3        1.36        1.94      6.32 o 
   0  11   3      395.66      370.23     35.16 o 
   1  11   3        2.62       -2.41      6.57 o 
   2  11   3       98.05       85.29     19.61 o 
   3  11   3        3.07       -2.61      8.60 o 
 -10  12   3      111.83      107.21     23.95 o 
  -9  12   3      176.40      129.91     25.40 o 
  -8  12   3      162.52      161.79     27.33 o 
  -7  12   3       15.87        2.12     11.01 o 
  -6  12   3        1.54       -3.57      8.21 o 
  -5  12   3      175.49      169.60     38.06 o 
  -4  12   3        0.77       -4.15      7.09 o 
  -3  12   3      311.53      312.68     43.83 o 
  -2  12   3        2.95        0.88      6.06 o 
  -1  12   3        6.49        0.48      6.66 o 
   0  12   3      669.54      592.29     44.72 o 
   1  12   3       32.60       10.62     10.34 o 
   2  12   3       51.63       64.81     18.83 o 
  -9  13   3        6.34       26.27     15.45 o 
  -8  13   3      152.81       94.08     23.08 o 
  -7  13   3       64.64       94.37     22.70 o 
  -6  13   3        5.81       20.28     15.26 o 
  -5  13   3       50.17       63.13     13.76 o 
  -4  13   3       75.15       89.01     15.21 o 
  -3  13   3       53.78       41.24     16.90 o 
  -1  13   3      110.29       86.54     20.57 o 
   0  13   3        1.05       -1.84      9.56 o 
  -6  14   3       93.54       68.29     21.15 o 
  -5  14   3       14.96       16.70     10.54 o 
  -4  14   3      244.07      335.55     36.70 o 
   0 -14   4       35.26       86.93     24.82 o 
   1 -14   4      181.79      169.22     31.20 o 
   2 -14   4       39.69       36.90     20.77 o 
   3 -14   4       12.56       24.92     17.39 o 
   4 -14   4       49.79       53.90     21.25 o 
   5 -14   4        0.27        3.38     14.68 o 
   6 -14   4      160.90      234.14     24.00 o 
  -2 -13   4       19.05       20.19     16.90 o 
  -1 -13   4       10.90       29.65     18.64 o 
   0 -13   4        9.89       13.52     15.26 o 
   1 -13   4      290.32      337.00     38.35 o 
   2 -13   4       17.23        2.41     12.17 o 
   3 -13   4       19.77       12.65     14.78 o 
   4 -13   4       74.60       64.71     21.25 o 
   5 -13   4        3.26        5.73      9.21 o 
   6 -13   4      234.34      240.09     22.93 o 
   7 -13   4       10.23        2.93     13.09 o 
   8 -13   4       28.83       24.98     10.21 o 
  -4 -12   4      264.09      299.60     38.35 o 
  -3 -12   4       35.32       19.32     17.97 o 
  -2 -12   4        2.70        3.09     14.01 o 
  -1 -12   4      318.15      237.80     31.97 o 
   0 -12   4      871.51      893.93     57.18 o 
   1 -12   4      105.99      145.37     26.56 o 
   2 -12   4       43.14       53.61     19.32 o 
   3 -12   4      110.06      132.33     25.98 o 
   4 -12   4        3.11       -1.57      7.27 o 
   5 -12   4      151.57      215.59     49.21 o 
   6 -12   4        3.60        0.14      5.85 o 
   7 -12   4        2.53        5.48      7.38 o 
   8 -12   4       36.63       36.03     11.38 o 
   9 -12   4       29.69       20.67     14.49 o 
  -5 -11   4      409.56      463.28     45.20 o 
  -4 -11   4       51.80       64.71     13.99 o 
  -3 -11   4       31.22       41.36     10.86 o 
  -2 -11   4       63.67       56.99     18.35 o 
  -1 -11   4      363.34      352.94     35.26 o 
   0 -11   4       89.85      125.66     23.28 o 
   1 -11   4       14.39        4.44     10.91 o 
   2 -11   4       78.41       56.02     17.29 o 
   3 -11   4      233.73      277.21     20.63 o 
   4 -11   4      629.40      579.27     32.31 o 
   5 -11   4      256.17      261.95     20.86 o 
   6 -11   4       26.08       22.07      8.70 o 
   7 -11   4        6.70        7.92      6.83 o 
   8 -11   4       17.89       33.37     10.09 o 
   9 -11   4      146.01       91.76     22.12 o 
  10 -11   4       14.30        8.11     12.46 o 
  -6 -10   4       20.55       16.31     10.97 o 
  -5 -10   4       63.74       76.29     19.99 o 
  -4 -10   4      118.28      118.69     16.39 o 
  -3 -10   4        1.61        0.42      6.08 o 
  -2 -10   4      239.27      274.84     23.95 o 
  -1 -10   4      455.42      453.97     36.22 o 
   0 -10   4       18.28       12.27     11.30 o 
   1 -10   4      416.95      354.87     33.32 o 
   2 -10   4       87.38       98.96     14.15 o 
   3 -10   4      357.20      379.65     78.43 o 
   4 -10   4     1016.89     1067.73     55.97 o 
   5 -10   4       22.25       13.48      7.16 o 
   6 -10   4      127.25       98.77     14.00 o 
   7 -10   4       31.40       29.78      9.01 o 
   8 -10   4        8.62       15.16      9.95 o 
   9 -10   4      164.02      122.57     24.34 o 
  10 -10   4        1.00        0.97     10.05 o 
  11 -10   4       11.61        0.77      7.24 o 
  -7  -9   4       18.02        7.77      9.24 o 
  -6  -9   4       16.60       17.44      9.65 o 
  -5  -9   4       24.76       15.62      9.12 o 
  -4  -9   4      913.84      888.13     36.44 o 
  -3  -9   4        0.10        3.48      5.86 o 
  -2  -9   4       32.87       34.66      9.04 o 
  -1  -9   4      481.04      484.68     26.42 o 
   0  -9   4      319.93      307.83     28.88 o 
   1  -9   4      508.84      522.35     24.10 o 
   2  -9   4       69.34       68.14      9.98 o 
   3  -9   4        5.86        6.69      5.16 o 
   4  -9   4      334.77      269.57     20.48 o 
   5  -9   4      348.76      342.58     21.09 o 
   6  -9   4      407.10      362.47     23.04 o 
   7  -9   4        1.30        6.23     11.83 o 
   8  -9   4      134.91      130.57     15.88 o 
   9  -9   4      130.22       80.94     19.99 o 
  10  -9   4       26.28       26.08     11.30 o 
  11  -9   4       22.54        1.35      8.69 o 
  -8  -8   4        9.62        3.86     10.43 o 
  -7  -8   4       52.75       33.42     14.20 o 
  -6  -8   4        0.02       -3.96      8.21 o 
  -5  -8   4      220.89      216.26     26.47 o 
  -4  -8   4      375.15      371.68     44.09 o 
  -3  -8   4        0.39        5.03      6.37 o 
  -2  -8   4        2.50        5.65      5.87 o 
  -1  -8   4       49.36       54.37      9.22 o 
   0  -8   4     1020.02      991.20     24.07 o 
   1  -8   4       64.62       58.09      8.56 o 
   2  -8   4      195.34      218.15     14.94 o 
   3  -8   4       18.70       17.71      5.31 o 
   4  -8   4        8.80       10.43     10.00 o 
   5  -8   4      729.36      749.16     29.52 o 
   6  -8   4      195.06      192.01     16.47 o 
   7  -8   4        3.26       -6.58      6.04 o 
   8  -8   4        0.04        3.28      8.79 o 
   9  -8   4      104.84       93.69     18.93 o 
  10  -8   4       56.42       30.33     13.23 o 
  11  -8   4        8.47       11.59      9.37 o 
  -9  -7   4      287.14      367.72     41.24 o 
  -8  -7   4       84.56       62.40     17.77 o 
  -7  -7   4       41.23       23.76     12.85 o 
  -6  -7   4        5.93        6.95      9.85 o 
  -5  -7   4      238.53      290.06     29.85 o 
  -4  -7   4       92.18       89.73     17.48 o 
  -3  -7   4      174.11      143.50     13.72 o 
  -2  -7   4       64.58       62.19     14.20 o 
  -1  -7   4      250.24      221.02      9.84 o 
   0  -7   4      742.03      748.87     19.17 o 
   1  -7   4       12.98       13.76      4.72 o 
   2  -7   4      144.65      156.88     12.04 o 
   3  -7   4       54.54       62.43      8.80 o 
   4  -7   4      410.74      393.66     19.21 o 
   5  -7   4      248.39      304.78     18.10 o 
   6  -7   4        0.06        0.43      4.71 o 
   7  -7   4       88.95       85.18     18.21 o 
   8  -7   4       22.07       28.69     10.43 o 
   9  -7   4        0.36       -0.19      5.41 o 
  10  -7   4      126.01       91.76     19.32 o 
  11  -7   4      139.06      159.18     26.18 o 
  12  -7   4        9.51        8.98      9.66 o 
 -10  -6   4      135.22       87.80     23.08 o 
  -9  -6   4       21.41       29.56     15.26 o 
  -8  -6   4      180.64      162.95     25.89 o 
  -7  -6   4       28.85       23.57     11.30 o 
  -6  -6   4       16.21        8.89      8.40 o 
  -5  -6   4        1.79       -0.48      6.37 o 
  -4  -6   4      140.01      140.54     19.22 o 
  -3  -6   4     1069.67     1001.63     44.72 o 
  -2  -6   4     1248.25     1235.83     35.27 o 
  -1  -6   4     1235.87     1322.00     26.41 o 
   0  -6   4      603.99      681.45     21.86 o 
   1  -6   4      531.16      483.06     13.45 o 
   2  -6   4      277.30      248.77     10.30 o 
   3  -6   4      453.40      444.20     18.97 o 
   4  -6   4      180.57      195.90     13.72 o 
   5  -6   4       60.00       65.37      9.46 o 
   6  -6   4       65.24       74.27     10.79 o 
   7  -6   4       10.48        6.47      6.86 o 
   8  -6   4      135.56      155.80     21.93 o 
   9  -6   4       33.75       20.57     10.14 o 
  10  -6   4        1.62        0.58      6.09 o 
  11  -6   4        6.35       13.43      8.98 o 
  12  -6   4        4.00        1.84      7.53 o 
 -10  -5   4       60.99       46.56     17.10 o 
  -9  -5   4       52.33       46.85     14.87 o 
  -8  -5   4      154.95      167.10     26.27 o 
  -7  -5   4       62.97       33.23     12.36 o 
  -6  -5   4       86.37       76.60     16.61 o 
  -5  -5   4        0.25        2.12      5.22 o 
  -4  -5   4      241.52      293.44     23.86 o 
  -3  -5   4      784.37      788.17     37.28 o 
  -2  -5   4       81.96       65.48      5.02 o 
  -1  -5   4        1.81       -0.01      2.03 o 
   0  -5   4      325.20      364.22     11.09 o 
   1  -5   4      306.65      293.20     18.50 o 
   2  -5   4     1866.19     1784.18     41.83 o 
   3  -5   4     1360.25     1332.53     34.86 o 
   4  -5   4     1356.12     1392.44     36.88 o 
   5  -5   4       31.22       29.03      9.90 o 
   6  -5   4       28.83       21.95      6.11 o 
   7  -5   4      475.98      556.45     35.26 o 
   8  -5   4       19.40       32.16     10.72 o 
   9  -5   4       27.23       29.17     10.91 o 
  10  -5   4       78.82       60.75     16.61 o 
  11  -5   4      109.53       95.72     21.15 o 
  12  -5   4       65.28      100.55     23.28 o 
 -11  -4   4        2.66       30.43     17.68 o 
 -10  -4   4       15.96       10.14     13.43 o 
  -9  -4   4      106.67       78.53     20.38 o 
  -8  -4   4       41.15       32.55     12.27 o 
  -7  -4   4       23.56       37.57     13.23 o 
  -6  -4   4        7.38       21.73      9.18 o 
  -5  -4   4       10.93       -0.77      5.80 o 
  -4  -4   4       66.56       74.66     13.33 o 
  -3  -4   4      125.36      101.23     13.81 o 
  -2  -4   4        0.88        1.88      2.02 o 
  -1  -4   4     3657.15     3807.09     67.42 o 
   0  -4   4     4733.27     4779.58     76.69 o 
   1  -4   4      502.11      479.48     11.71 o 
   2  -4   4      511.42      479.16     17.24 o 
   3  -4   4     1207.11     1164.84     31.34 o 
   4  -4   4      292.06      254.92      9.52 o 
   5  -4   4      620.57      716.80     17.88 o 
   6  -4   4       62.80       61.82     13.23 o 
   7  -4   4      133.15      151.07     19.99 o 
   8  -4   4     3439.43     3471.03    112.91 o 
   9  -4   4      208.74      207.86     25.31 o 
  10  -4   4      175.18      167.20     25.40 o 
  11  -4   4      233.29      247.46     31.49 o 
  12  -4   4       21.47        7.63     11.30 o 
 -11  -3   4        1.15        2.70     10.62 o 
 -10  -3   4        0.65       13.23     12.65 o 
  -9  -3   4      299.35      291.80     32.55 o 
  -8  -3   4       10.76       10.14      9.85 o 
  -7  -3   4       73.69       66.94     15.45 o 
  -6  -3   4       16.92        8.69      6.47 o 
  -5  -3   4        0.16        3.77      5.70 o 
  -4  -3   4      260.53      276.73     21.15 o 
  -3  -3   4       98.27       82.20     11.78 o 
  -2  -3   4     4922.15     4682.49     80.16 o 
  -1  -3   4     1059.48      975.01     22.26 o 
   0  -3   4        8.21        5.57      1.97 o 
   1  -3   4      340.83      330.38     16.66 o 
   2  -3   4      598.06      534.58     17.41 o 
   3  -3   4     2106.61     1950.50     32.71 o 
   4  -3   4       46.38       35.82      4.11 o 
   5  -3   4      204.02      201.46     11.51 o 
   6  -3   4     1725.83     1712.16     42.23 o 
   7  -3   4       58.60       57.95     19.08 o 
   8  -3   4      986.28     1082.96     53.61 o 
   9  -3   4     2132.96     2127.28     84.71 o 
  10  -3   4      108.32      115.23     21.73 o 
  11  -3   4      213.08      192.79     28.01 o 
  12  -3   4      321.58      365.40     38.25 o 
 -12  -2   4        4.44       10.62     12.27 o 
 -11  -2   4      322.40      309.28     36.12 o 
 -10  -2   4      100.35       61.91     18.26 o 
  -9  -2   4      630.23      558.87     41.44 o 
  -8  -2   4      442.57      449.72     34.00 o 
  -7  -2   4      457.86      458.61     33.42 o 
  -6  -2   4      407.39      361.05     27.05 o 
  -5  -2   4      107.13      114.33      8.02 o 
  -4  -2   4      111.39      113.37     10.96 o 
  -3  -2   4       53.64       49.66      4.17 o 
  -2  -2   4     1088.48      976.94     22.23 o 
  -1  -2   4     3465.81     4160.20    100.16 o 
   0  -2   4      389.86      408.96     18.45 o 
   1  -2   4     2186.57     2286.78     44.94 o 
   2  -2   4        0.21        0.11      1.50 o 
   3  -2   4     1236.47      991.18     26.68 o 
   4  -2   4       10.20        6.71      3.67 o 
   5  -2   4      862.00      849.19     26.15 o 
   6  -2   4        0.31        3.93      3.92 o 
   7  -2   4     2109.28     2201.45     54.44 o 
   8  -2   4      566.51      612.44     26.36 o 
   9  -2   4     1805.20     1749.43     73.60 o 
  10  -2   4      103.29       94.85     19.99 o 
  11  -2   4        8.53        1.06      8.50 o 
 -12  -1   4      107.36      101.61     25.50 o 
 -11  -1   4       15.31        0.68     10.34 o 
 -10  -1   4        2.21        7.63     11.40 o 
  -9  -1   4        6.42       -3.19      9.18 o 
  -8  -1   4      116.18      107.02     19.99 o 
  -7  -1   4      955.58      792.61     42.98 o 
  -6  -1   4     1571.40     1620.30     46.17 o 
  -5  -1   4     1849.93     1934.71     40.86 o 
  -4  -1   4     1482.47     1247.18     36.46 o 
  -3  -1   4      325.70      296.27     10.69 o 
  -2  -1   4      749.88      646.57     22.41 o 
  -1  -1   4    24038.30    24846.06    540.22 o 
   0  -1   4      388.88      379.21     18.45 o 
   1  -1   4     2414.42     2653.79     40.31 o 
   2  -1   4      641.94      570.81     13.14 o 
   3  -1   4      204.59      215.22     12.39 o 
   4  -1   4     1471.15     1470.45     36.22 o 
   5  -1   4      342.75      347.62     22.02 o 
   6  -1   4      113.15      164.69     12.94 o 
   7  -1   4     1287.42     1385.36     67.37 o 
   8  -1   4      547.49      562.13     30.52 o 
   9  -1   4      367.02      347.84     22.38 o 
  10  -1   4      103.59       97.00     14.29 o 
 -12   0   4       50.97       37.19     17.58 o 
 -11   0   4        9.71        6.57     11.59 o 
 -10   0   4      407.20      430.11     38.06 o 
  -9   0   4       71.40       58.53     15.84 o 
  -8   0   4      782.96      714.95     41.44 o 
  -7   0   4      151.47      143.17     10.94 o 
  -6   0   4     3393.73     3542.38     69.13 o 
  -5   0   4       11.12       39.75     11.20 o 
  -4   0   4     1908.83     1931.99     40.27 o 
  -3   0   4      969.83      893.93     29.75 o 
  -2   0   4     2446.24     2546.00     66.45 o 
  -1   0   4   101469.14    96579.66   2111.35 o 
   0   0   4    95228.30    89072.93   1389.92 o 
   1   0   4      259.98      205.82      6.60 o 
   2   0   4      182.71      213.70      6.99 o 
   3   0   4       65.93       86.89     10.09 o 
   4   0   4     1011.95     1076.70     30.49 o 
   5   0   4     1925.58     2088.56    113.49 o 
   6   0   4      305.08      274.91     16.80 o 
   7   0   4      685.11      700.15     27.96 o 
   8   0   4      249.03      228.70     17.94 o 
   9   0   4       61.79       67.08     12.23 o 
  10   0   4       30.29       37.57     15.16 o 
  11   0   4      228.41      214.43     31.20 o 
 -13   1   4       69.94       65.49     22.02 o 
 -12   1   4       51.61       35.74     16.03 o 
 -11   1   4      220.89      242.63     30.81 o 
 -10   1   4     1405.36     1474.05     68.87 o 
  -9   1   4      630.37      638.55     40.28 o 
  -8   1   4      151.02      154.89     12.74 o 
  -7   1   4      140.07      120.78     10.44 o 
  -6   1   4     4350.66     4015.18     77.31 o 
  -5   1   4       76.55       58.38      6.96 o 
  -4   1   4      298.06      257.89     15.36 o 
  -3   1   4     2459.45     2267.82     62.88 o 
  -2   1   4     7696.71     7801.42    180.72 o 
  -1   1   4      204.90      241.76     14.49 o 
   0   1   4    17030.51    17349.00    276.37 o 
   1   1   4      990.18      863.87     23.46 o 
   2   1   4     1440.34     1268.80     31.76 o 
   3   1   4      612.00      555.04     20.04 o 
   4   1   4       25.78       22.47      7.53 o 
   5   1   4      238.52      283.03     15.87 o 
   6   1   4      822.31      735.56     27.83 o 
   7   1   4       64.31       52.59     10.24 o 
   8   1   4      360.43      366.39     21.75 o 
   9   1   4        0.47       -7.73      9.27 o 
  10   1   4       21.36       38.93     17.39 o 
  11   1   4      267.45      289.09     36.61 o 
 -13   2   4       20.24       44.24     19.32 o 
 -12   2   4      163.00      174.05     28.49 o 
 -11   2   4      676.81      671.01     46.17 o 
 -10   2   4     2043.77     1826.02     76.21 o 
  -9   2   4       25.23        9.57      6.32 o 
  -8   2   4      449.84      437.33     19.70 o 
  -7   2   4      434.53      401.99     18.00 o 
  -6   2   4     3557.86     3451.36     69.17 o 
  -5   2   4      357.69      308.99     19.32 o 
  -4   2   4       50.91       36.61      7.82 o 
  -3   2   4      800.83      692.45     28.88 o 
  -2   2   4     8277.51     7697.40    181.20 o 
  -1   2   4     3884.36     3820.18     70.64 o 
   0   2   4     3941.23     3725.45     69.71 o 
   1   2   4        5.85       13.67      3.93 o 
   2   2   4      610.77      626.59     20.98 o 
   3   2   4      729.90      741.08     26.27 o 
   4   2   4      601.74      620.87     23.39 o 
   5   2   4      104.01       95.30     11.05 o 
   6   2   4        8.64        8.89      5.74 o 
   7   2   4      684.62      706.62     32.41 o 
   8   2   4       59.26       54.48     17.39 o 
   9   2   4       51.57       42.31     16.03 o 
  10   2   4      380.64      494.05     45.11 o 
 -13   3   4      254.56      264.46     33.23 o 
 -12   3   4      334.06      329.56     35.54 o 
 -11   3   4       69.95       44.33     16.52 o 
 -10   3   4     1774.93     1800.73     75.68 o 
  -9   3   4     1606.11     1611.44     44.81 o 
  -8   3   4       35.31       31.85     10.34 o 
  -7   3   4     2666.78     2494.00     56.06 o 
  -6   3   4       38.68       38.54      9.66 o 
  -5   3   4     4999.43     4907.61    127.11 o 
  -4   3   4       38.35       45.59      8.98 o 
  -3   3   4     5045.05     4740.31    121.70 o 
  -2   3   4     4016.27     3799.63    100.74 o 
  -1   3   4       51.51       41.83      5.84 o 
   0   3   4     4445.36     4076.07    110.79 o 
   1   3   4      465.46      509.60     18.73 o 
   2   3   4     5085.21     4896.46     92.62 o 
   3   3   4     1417.10     1469.60     38.96 o 
   4   3   4       28.30       13.93      5.35 o 
   5   3   4       54.50       53.39      9.01 o 
   6   3   4      406.71      422.24     21.73 o 
   7   3   4      838.17      955.17     54.48 o 
   8   3   4       86.24       58.53     18.64 o 
   9   3   4       16.71       -6.57     10.72 o 
  10   3   4      168.59      149.62     28.88 o 
 -13   4   4        8.18        0.39     14.39 o 
 -12   4   4      400.62      402.49     37.86 o 
 -11   4   4      458.82      481.23     24.97 o 
 -10   4   4     1999.97     2018.00     54.36 o 
  -9   4   4     3658.98     3437.55     75.41 o 
  -8   4   4      228.35      216.26     15.29 o 
  -7   4   4       50.60       53.61     12.75 o 
  -6   4   4      348.74      306.28     22.12 o 
  -5   4   4     2332.68     2408.17     74.76 o 
  -4   4   4     1221.32     1261.36     47.04 o 
  -3   4   4      791.23      773.10     33.90 o 
  -2   4   4       99.84       88.18     11.98 o 
  -1   4   4      577.19      484.08     18.09 o 
   0   4   4      951.85      879.50     19.37 o 
   1   4   4     4353.34     4446.80     66.91 o 
   2   4   4     1501.45     1477.37     28.05 o 
   3   4   4       19.18       19.26     13.81 o 
   4   4   4       16.32       11.40      5.86 o 
   5   4   4       28.48       32.27     18.69 o 
   6   4   4     1254.35     1245.08     59.69 o 
   7   4   4      100.70      116.78     23.37 o 
   8   4   4      161.15      177.05     29.17 o 
   9   4   4       49.76       56.02     19.22 o 
 -12   5   4       42.94       30.32      9.65 o 
 -11   5   4        3.45        1.37      5.80 o 
 -10   5   4      234.47      218.07     19.85 o 
  -9   5   4       15.01       10.44      5.79 o 
  -8   5   4     1523.75     1509.60     42.55 o 
  -7   5   4       47.79       54.19     12.85 o 
  -6   5   4        1.48       -3.19      5.12 o 
  -5   5   4      111.69      120.83     15.74 o 
  -4   5   4       39.26       41.73     10.24 o 
  -3   5   4     1864.86     1787.58     61.24 o 
  -2   5   4      585.98      526.12     20.38 o 
  -1   5   4     2188.08     2245.24     39.91 o 
   0   5   4      633.06      607.76     16.45 o 
   1   5   4      169.37      149.96      8.10 o 
   2   5   4       77.87       98.96     10.46 o 
   3   5   4      553.08      546.80     26.80 o 
   4   5   4        2.44        5.66      5.07 o 
   5   5   4      372.31      371.29     33.61 o 
   6   5   4      486.77      584.37     43.75 o 
   7   5   4      109.04      128.27     25.69 o 
   8   5   4       78.22       79.20     22.70 o 
   9   5   4       12.96        8.89     13.33 o 
 -13   6   4        5.00        4.73      9.66 o 
 -12   6   4       29.86       51.19     14.97 o 
 -11   6   4       78.79       62.92     19.70 o 
 -10   6   4       56.65       43.19     13.14 o 
  -9   6   4      186.60      221.59     16.84 o 
  -8   6   4       48.43       45.59     12.46 o 
  -7   6   4      216.77      218.97     22.60 o 
  -6   6   4       13.73        6.09      7.34 o 
  -5   6   4     1133.60     1162.36     49.55 o 
  -4   6   4      116.55      111.66     15.74 o 
  -3   6   4       90.53       60.18      8.23 o 
  -2   6   4     1161.10     1128.20     39.36 o 
  -1   6   4     2326.21     2568.62     45.83 o 
   0   6   4      118.50      143.49      8.83 o 
   1   6   4        0.38       -1.08      3.47 o 
   2   6   4        9.51        2.97      3.88 o 
   3   6   4      680.49      678.09     26.61 o 
   4   6   4      280.39      342.41     33.81 o 
   5   6   4      465.13      502.17     39.89 o 
   6   6   4       75.22       72.35     19.51 o 
   7   6   4      204.17      168.26     29.36 o 
   8   6   4        3.17       -3.86     10.24 o 
 -13   7   4       11.30       11.69     10.34 o 
 -12   7   4      342.17      354.68     35.35 o 
 -11   7   4       19.24       15.26     10.14 o 
 -10   7   4      361.57      348.19     21.46 o 
  -9   7   4       20.22        6.89      6.19 o 
  -8   7   4      120.11      131.75     19.80 o 
  -7   7   4     1290.36     1288.31     56.89 o 
  -6   7   4      504.39      544.18     33.81 o 
  -5   7   4       34.70       35.45     12.75 o 
  -4   7   4      720.08      712.25     37.77 o 
  -3   7   4      139.84      144.64     25.55 o 
  -2   7   4      825.54      822.75     22.39 o 
  -1   7   4      587.98      610.45     30.48 o 
   0   7   4        2.00        5.09      3.30 o 
   1   7   4      340.17      318.85     18.19 o 
   2   7   4      261.14      290.56     17.84 o 
   3   7   4        0.10        7.08      5.46 o 
   4   7   4       10.33       -0.10      6.47 o 
   5   7   4      138.18      156.76     27.43 o 
   6   7   4        1.34        3.28      9.85 o 
   7   7   4      123.06       95.14     24.73 o 
 -12   8   4       23.49       37.96     14.58 o 
 -11   8   4      186.56      203.32     27.43 o 
 -10   8   4       61.82       65.78     16.52 o 
  -9   8   4        0.23        0.97      5.80 o 
  -8   8   4      748.64      783.34     45.30 o 
  -7   8   4      344.96      325.12     29.36 o 
  -6   8   4      743.35      734.75     42.40 o 
  -5   8   4        7.35       14.39     10.82 o 
  -4   8   4        8.81        1.93      7.44 o 
  -3   8   4     1055.04     1074.35     38.98 o 
  -2   8   4      180.77      169.13     11.91 o 
  -1   8   4      428.81      458.30     18.46 o 
   0   8   4      175.66      166.92     14.57 o 
   1   8   4       20.45       22.04      7.49 o 
   2   8   4      136.69      141.61     20.67 o 
   3   8   4      111.88      115.13     22.02 o 
   4   8   4       25.57       16.13     10.53 o 
   5   8   4        1.41        2.22      7.15 o 
   6   8   4       15.88       20.28     13.91 o 
 -12   9   4        2.71        0.58      7.05 o 
 -11   9   4      181.85      180.14     26.85 o 
 -10   9   4      119.10       97.17     20.96 o 
  -9   9   4        4.71       18.45     10.43 o 
  -8   9   4      458.06      462.76     35.16 o 
  -7   9   4      181.93      190.86     24.92 o 
  -6   9   4      721.91      706.55     43.37 o 
  -5   9   4       13.47        9.37     11.78 o 
  -4   9   4      324.03      317.39     28.98 o 
  -3   9   4      717.83      742.59     23.91 o 
  -2   9   4       84.29       85.93      9.10 o 
  -1   9   4      437.02      438.72     22.66 o 
   0   9   4        4.81        1.43      5.28 o 
   1   9   4       23.01       24.83      8.39 o 
   2   9   4       24.51       38.83     13.52 o 
   3   9   4       24.61       21.73     12.07 o 
   4   9   4       95.31       53.51     17.97 o 
   5   9   4       21.12       22.31     12.17 o 
 -12  10   4       15.71       18.26     11.01 o 
 -11  10   4      115.73      147.49     25.89 o 
 -10  10   4        1.98       -2.70      7.92 o 
  -9  10   4       15.58       16.90     10.62 o 
  -8  10   4        4.04       10.05     11.20 o 
  -7  10   4      408.93      458.99     36.80 o 
  -6  10   4      583.07      505.93     37.77 o 
  -5  10   4        0.04       -4.54      9.08 o 
  -4  10   4      117.59       92.05     19.12 o 
  -3  10   4        0.79        1.27      4.59 o 
  -2  10   4      523.34      597.02     21.90 o 
  -1  10   4      394.37      437.38     23.85 o 
   0  10   4       16.26       19.06      7.89 o 
   1  10   4       12.45       10.34      9.76 o 
   2  10   4       25.10        6.28     10.05 o 
   3  10   4      165.62      152.22     27.43 o 
   4  10   4       18.62       21.54     12.94 o 
 -11  11   4       30.62       15.74     10.72 o 
 -10  11   4       10.57        3.67      8.21 o 
  -9  11   4        0.05        0.68     11.01 o 
  -8  11   4       24.18       22.41     14.87 o 
  -7  11   4       88.65       47.43     16.03 o 
  -6  11   4       25.15       38.73     15.45 o 
  -5  11   4        1.29        1.45     10.43 o 
  -4  11   4       23.91       23.34     18.88 o 
  -3  11   4      184.56      196.57     14.31 o 
  -2  11   4      409.17      404.76     72.49 o 
  -1  11   4        0.40       14.01      7.40 o 
   0  11   4       43.62       43.37     14.58 o 
   1  11   4        5.74       24.15     12.17 o 
   2  11   4       64.67       33.71     15.45 o 
   3  11   4       69.55       98.52     24.05 o 
 -10  12   4       13.97       19.03     13.72 o 
  -9  12   4        0.60        1.26     10.91 o 
  -8  12   4       21.69       19.12     14.49 o 
  -7  12   4        2.53       -0.97      8.69 o 
  -6  12   4       23.03       28.01     14.01 o 
  -5  12   4       15.96        0.97     12.17 o 
  -4  12   4       20.28       14.08      6.25 o 
  -3  12   4        9.41       16.12      8.16 o 
  -2  12   4        0.56       -7.03      5.83 o 
  -1  12   4       54.78       41.53     15.26 o 
   0  12   4      218.86      189.70     28.88 o 
   1  12   4       58.91       84.42     21.06 o 
  -8  13   4        1.06       12.36     14.49 o 
  -7  13   4       12.94       27.62     15.74 o 
  -6  13   4        6.98       -0.97     10.43 o 
  -5  13   4       14.28        0.87     12.46 o 
  -4  13   4        4.07       13.52     14.78 o 
  -3  13   4        0.68       -8.98     10.62 o 
  -2  13   4        4.75        0.19      9.56 o 
  -1  13   4       93.19      137.45     26.37 o 
   1 -14   5       51.71       73.99     24.15 o 
   2 -14   5       57.30       29.85     18.64 o 
   3 -14   5       25.53        5.60     14.10 o 
   4 -14   5        0.64        5.22     14.68 o 
   5 -14   5       44.00       34.77     19.03 o 
   6 -14   5        1.29       -8.30      7.58 o 
  -2 -13   5       27.96       30.43     19.22 o 
  -1 -13   5       33.94       34.68     18.93 o 
   0 -13   5      148.23      149.33     29.36 o 
   1 -13   5      109.44      116.20     26.27 o 
   2 -13   5       32.07       37.96     18.55 o 
   3 -13   5       20.72       18.55     15.84 o 
   4 -13   5       85.01       62.30     21.44 o 
   5 -13   5       13.25       10.43      8.95 o 
   6 -13   5        1.38        1.21      7.58 o 
   7 -13   5        4.98        3.91     10.19 o 
   8 -13   5        6.11        8.97      8.91 o 
  -4 -12   5       70.59       49.74     21.64 o 
  -3 -12   5       32.19       44.14     21.44 o 
  -2 -12   5       69.92       35.26     17.87 o 
  -1 -12   5      372.64      289.67     35.74 o 
   0 -12   5        0.05       -1.45     13.04 o 
   1 -12   5        5.90        0.39     12.27 o 
   2 -12   5        7.41        3.28     12.65 o 
   3 -12   5      127.67      112.53     24.15 o 
   4 -12   5      117.73      125.40     16.47 o 
   5 -12   5      104.28       99.45     15.26 o 
   6 -12   5       19.49        6.31      8.15 o 
   7 -12   5       11.15        5.38      8.02 o 
   8 -12   5       62.39       48.57     12.21 o 
   9 -12   5       69.35       97.31     24.92 o 
  -5 -11   5      251.17      283.17     25.29 o 
  -4 -11   5      160.13      165.59     19.42 o 
  -3 -11   5       51.43       64.33     19.70 o 
  -2 -11   5       41.74       26.95     16.32 o 
  -1 -11   5        2.23        3.09     11.30 o 
   0 -11   5       66.07       44.91     16.52 o 
   1 -11   5      129.77      111.85     23.86 o 
   2 -11   5      175.92      165.55     25.79 o 
   3 -11   5        2.17        6.07      7.34 o 
   4 -11   5      544.55      541.83     27.60 o 
   5 -11   5      133.95      126.08     26.13 o 
   6 -11   5       78.93       83.34     14.19 o 
   7 -11   5        1.06       -1.51      6.95 o 
   8 -11   5       92.02      138.82     17.84 o 
   9 -11   5        4.26       19.99     12.94 o 
  10 -11   5        9.08        8.02     11.98 o 
  -6 -10   5        5.10       19.33     10.73 o 
  -5 -10   5       67.51       69.29     22.65 o 
  -4 -10   5       59.56       47.73     26.80 o 
  -3 -10   5       10.31        1.97      6.59 o 
  -2 -10   5       86.28       83.94     20.57 o 
  -1 -10   5      232.40      182.07     26.56 o 
   0 -10   5      458.50      452.62     36.22 o 
   1 -10   5       90.61       77.56     18.74 o 
   2 -10   5      134.48      159.20     14.94 o 
   3 -10   5     1655.97     1769.54     65.25 o 
   4 -10   5     5235.23     5297.90    111.14 o 
   5 -10   5      124.81      120.85     30.76 o 
   6 -10   5      102.89       84.78     27.24 o 
   7 -10   5        2.10        1.64      5.71 o 
   8 -10   5      528.85      448.46     26.73 o 
   9 -10   5      355.82      290.25     32.74 o 
  10 -10   5      102.30      103.74     24.15 o 
  -7  -9   5        1.85       -0.23     11.01 o 
  -6  -9   5       17.13        7.76      7.27 o 
  -5  -9   5     1368.62     1376.70     50.81 o 
  -4  -9   5      472.10      482.37     26.34 o 
  -3  -9   5      190.83      194.57     17.51 o 
  -2  -9   5       73.68       88.11     29.22 o 
  -1  -9   5      291.58      291.53     18.61 o 
   0  -9   5       87.58       68.00     17.68 o 
   1  -9   5     1279.50     1338.21     39.65 o 
   2  -9   5     1214.54     1136.37     36.66 o 
   3  -9   5       18.57       18.73      8.21 o 
   4  -9   5      149.24      132.20     14.37 o 
   5  -9   5      984.91      948.11    102.09 o 
   6  -9   5      687.83      694.31     38.93 o 
   7  -9   5       27.76       19.84      8.47 o 
   8  -9   5       19.47       24.92     12.65 o 
   9  -9   5      108.14      102.87     21.93 o 
  10  -9   5        0.44        3.48      7.92 o 
  11  -9   5        3.74        3.09      8.69 o 
  -8  -8   5        0.47       12.56     11.01 o 
  -7  -8   5        7.46        8.60     10.53 o 
  -6  -8   5      736.45      815.60     51.10 o 
  -5  -8   5       10.12        0.87      8.60 o 
  -4  -8   5       11.64       14.41      7.51 o 
  -3  -8   5       45.36       46.84      9.62 o 
  -2  -8   5       34.48       42.77      9.26 o 
  -1  -8   5     1070.52     1106.77     34.78 o 
   0  -8   5       62.42       56.30      6.37 o 
   1  -8   5      364.78      398.37     29.75 o 
   2  -8   5        6.21        5.02      4.06 o 
   3  -8   5      111.57      131.02     12.71 o 
   4  -8   5     1792.85     1839.13     49.98 o 
   5  -8   5      994.75     1100.65     44.87 o 
   6  -8   5      392.92      380.13     21.55 o 
   7  -8   5       14.40        4.33      5.47 o 
   8  -8   5      343.40      379.02     34.48 o 
   9  -8   5      619.25      404.42     36.22 o 
  10  -8   5       19.68       -1.74      6.18 o 
  11  -8   5       32.32        3.96      8.02 o 
  -9  -7   5      190.69      199.84     32.55 o 
  -8  -7   5        3.84       10.82     10.53 o 
  -7  -7   5      144.51      171.25     25.79 o 
  -6  -7   5      129.42      123.15     22.22 o 
  -5  -7   5     3257.00     3069.71    106.34 o 
  -4  -7   5     1366.80     1387.60     60.56 o 
  -3  -7   5      734.13      768.96     29.69 o 
  -2  -7   5      726.04      689.78     26.36 o 
  -1  -7   5      634.38      572.63     30.72 o 
   0  -7   5       45.72       42.93      5.27 o 
   1  -7   5      601.92      605.65     22.60 o 
   2  -7   5      608.22      584.94     32.41 o 
   3  -7   5      229.97      252.09     15.93 o 
   4  -7   5      333.86      328.24     17.84 o 
   5  -7   5     1934.29     1946.68     51.53 o 
   6  -7   5        0.30       -3.97      4.13 o 
   7  -7   5        3.86        2.81      5.31 o 
   8  -7   5      341.65      313.92     30.33 o 
   9  -7   5       52.96       35.54     13.04 o 
  10  -7   5      249.93      257.22     30.81 o 
  11  -7   5       44.31       31.20     13.04 o 
 -10  -6   5        0.14        3.57      7.63 o 
  -9  -6   5      188.45      193.18     29.65 o 
  -8  -6   5        7.33       -4.83      7.63 o 
  -7  -6   5      709.07      681.92     45.40 o 
  -6  -6   5      659.86      657.39     41.53 o 
  -5  -6   5     2321.41     2241.26     83.07 o 
  -4  -6   5      131.81      143.82     19.22 o 
  -3  -6   5      577.21      568.62     32.65 o 
  -2  -6   5     1063.10      943.04     30.19 o 
  -1  -6   5     1866.76     2191.04     38.90 o 
   0  -6   5     3427.76     3741.61     58.69 o 
   1  -6   5       17.67       12.76      4.55 o 
   2  -6   5        0.18       -0.03      2.82 o 
   3  -6   5      852.30      931.95     29.74 o 
   4  -6   5      279.66      309.51     30.86 o 
   5  -6   5      366.86      365.84     29.94 o 
   6  -6   5       19.36       13.39      6.02 o 
   7  -6   5        1.28        2.90      5.60 o 
   8  -6   5      364.67      358.35     32.26 o 
   9  -6   5      197.99      221.67     27.53 o 
  10  -6   5      189.11      223.31     28.69 o 
  11  -6   5        0.52       -2.90      6.86 o 
 -10  -5   5       19.83       13.33     10.91 o 
  -9  -5   5      157.97      152.22     26.27 o 
  -8  -5   5      264.31      184.58     26.37 o 
  -7  -5   5      663.96      665.60     43.37 o 
  -6  -5   5       91.33       95.72     18.35 o 
  -5  -5   5       63.79       56.31     13.72 o 
  -4  -5   5       16.32       22.41      9.47 o 
  -3  -5   5       54.49       89.25     13.81 o 
  -2  -5   5     1639.48     1824.10     58.87 o 
  -1  -5   5      280.17      225.55      9.51 o 
   0  -5   5       51.17       36.85      4.41 o 
   1  -5   5       96.58       88.29      5.66 o 
   2  -5   5     4704.57     4790.85     90.79 o 
   3  -5   5     1550.33     1552.23     39.65 o 
   4  -5   5     1292.72     1359.39     70.46 o 
   5  -5   5      176.09      162.17     21.54 o 
   6  -5   5      293.17      290.64     17.47 o 
   7  -5   5      952.84      970.53     49.84 o 
   8  -5   5       77.38       73.12     16.23 o 
   9  -5   5      188.01      189.89     25.89 o 
  10  -5   5       12.58        6.09      7.82 o 
  11  -5   5        0.00        0.10      7.63 o 
 -11  -4   5        9.96       -0.29     12.46 o 
 -10  -4   5       89.58       83.84     22.31 o 
  -9  -4   5       12.33        7.82      9.66 o 
  -8  -4   5     1301.09     1208.82     62.30 o 
  -7  -4   5      117.46      124.79     20.67 o 
  -6  -4   5       33.41       18.35      8.69 o 
  -5  -4   5       12.19       29.07     10.24 o 
  -4  -4   5       72.07       69.45     13.14 o 
  -3  -4   5     2157.14     2209.96     71.86 o 
  -2  -4   5     2794.06     2902.78     54.69 o 
  -1  -4   5     4164.20     3961.20     70.95 o 
   0  -4   5      383.98      377.54     12.35 o 
   1  -4   5       25.22       32.14      3.68 o 
   2  -4   5      634.93      635.39     21.24 o 
   3  -4   5     7239.65     7171.85    126.97 o 
   4  -4   5      174.23      123.11     10.05 o 
   5  -4   5       74.23      102.68     17.97 o 
   6  -4   5       22.91       12.85      7.73 o 
   7  -4   5     2060.29     2073.48     79.11 o 
   8  -4   5     1928.65     1996.50     80.94 o 
   9  -4   5       10.63        6.09      8.40 o 
  10  -4   5       89.73      116.68     23.08 o 
  11  -4   5        1.97        7.92     10.43 o 
 -11  -3   5        0.65       -0.87     10.05 o 
 -10  -3   5       28.06       17.29     13.72 o 
  -9  -3   5       20.20       35.93     16.32 o 
  -8  -3   5      260.58      208.92     25.79 o 
  -7  -3   5        7.05        4.06      5.31 o 
  -6  -3   5       10.19        7.82      5.99 o 
  -5  -3   5     1010.52      906.88     43.75 o 
  -4  -3   5     1085.26      974.97     22.26 o 
  -3  -3   5      597.61      614.67     16.65 o 
  -2  -3   5     3056.69     2881.53     55.73 o 
  -1  -3   5     1497.98     1693.00     38.54 o 
   0  -3   5     5870.63     5868.53    109.73 o 
   1  -3   5      169.41      138.40      9.05 o 
   2  -3   5      323.57      334.07     14.17 o 
   3  -3   5     8249.95     8387.48    131.85 o 
   4  -3   5       32.39       26.07      4.04 o 
   5  -3   5     1498.92     1516.51     38.05 o 
   6  -3   5      352.57      357.04     17.21 o 
   7  -3   5        2.86       11.69      8.02 o 
   8  -3   5      530.08      569.20     38.73 o 
   9  -3   5       14.36       14.97     10.34 o 
  10  -3   5      182.38      195.01     27.43 o 
  11  -3   5       67.44       80.56     20.09 o 
 -12  -2   5      141.67      120.16     27.53 o 
 -11  -2   5      515.67      405.68     40.95 o 
 -10  -2   5      140.33       96.30     22.31 o 
  -9  -2   5     1015.93     1022.40     57.08 o 
  -8  -2   5       51.12       64.71     17.19 o 
  -7  -2   5      438.51      395.73     30.14 o 
  -6  -2   5      144.95      147.20     19.22 o 
  -5  -2   5     1091.85     1012.21     25.12 o 
  -4  -2   5      923.90      918.24     22.92 o 
  -3  -2   5      123.42      134.05      9.18 o 
  -2  -2   5      205.67      247.02     10.32 o 
  -1  -2   5     8571.97     9168.16    210.27 o 
   0  -2   5     7975.75     7773.22    183.13 o 
   1  -2   5      670.62      572.27     17.73 o 
   2  -2   5     1310.22     1405.86     25.82 o 
   3  -2   5     2135.87     2130.97     36.36 o 
   4  -2   5     3462.78     3338.19     64.62 o 
   5  -2   5      805.37      861.36     27.24 o 
   6  -2   5       89.16       94.32     10.21 o 
   7  -2   5      311.63      289.22     31.15 o 
   8  -2   5      432.83      513.18     36.12 o 
   9  -2   5      259.80      255.87     28.78 o 
  10  -2   5       46.76       46.85     16.13 o 
  11  -2   5       18.35       11.78     10.24 o 
 -12  -1   5        4.33       13.23     13.04 o 
 -11  -1   5       14.91        4.06     12.94 o 
 -10  -1   5       66.60       65.39     19.32 o 
  -9  -1   5      190.88      153.67     24.44 o 
  -8  -1   5      271.96      264.65     27.91 o 
  -7  -1   5        0.08       -5.60      7.05 o 
  -6  -1   5      676.31      768.68     23.01 o 
  -5  -1   5     3839.54     3723.52     70.12 o 
  -4  -1   5       47.97       45.78      5.49 o 
  -3  -1   5      328.92      331.30     15.74 o 
  -2  -1   5      801.26      933.34     31.68 o 
  -1  -1   5        5.88        2.61      3.19 o 
   0  -1   5      190.14      153.58     12.46 o 
   1  -1   5        2.01        0.91      1.61 o 
   2  -1   5      328.18      319.65      9.83 o 
   3  -1   5      106.38      122.55      6.74 o 
   4  -1   5     2999.22     2965.86     88.96 o 
   5  -1   5        0.27       -0.92      3.67 o 
   6  -1   5      227.08      239.15     15.83 o 
   7  -1   5      195.90      211.30     23.18 o 
   8  -1   5        2.58        2.02      5.24 o 
   9  -1   5      548.02      625.60     29.73 o 
  10  -1   5        6.87       -1.06      7.53 o 
 -12   0   5       38.00       17.58     13.81 o 
 -11   0   5        0.12       10.82     11.98 o 
 -10   0   5     1061.66     1096.39     60.27 o 
  -9   0   5       39.04       31.68     13.33 o 
  -8   0   5      286.38      287.84     28.30 o 
  -7   0   5      334.68      350.03     23.08 o 
  -6   0   5      357.41      329.32     14.59 o 
  -5   0   5     2922.99     2824.37     57.18 o 
  -4   0   5     1084.39     1127.78     37.38 o 
  -3   0   5       19.27       28.78      6.18 o 
  -2   0   5     4097.29     3888.01     98.23 o 
  -1   0   5      290.60      201.78     14.10 o 
   0   0   5      547.77      560.12     17.70 o 
   1   0   5      325.27      333.71      9.42 o 
   2   0   5        3.57        3.42      2.31 o 
   3   0   5      176.02      157.97     12.12 o 
   4   0   5      702.59      682.72     24.19 o 
   5   0   5      243.19      244.38     52.83 o 
   6   0   5       92.29       99.01     11.54 o 
   7   0   5       20.61       15.38      6.36 o 
   8   0   5      692.53      769.71     32.23 o 
   9   0   5       92.63      125.35     15.91 o 
  10   0   5       40.53       31.78     15.07 o 
 -13   1   5       46.31       37.19     18.83 o 
 -12   1   5       76.77       87.80     22.99 o 
 -11   1   5       31.89       21.06     13.52 o 
 -10   1   5      530.74      562.34     40.66 o 
  -9   1   5     1110.22     1154.34     57.37 o 
  -8   1   5       76.24       76.40      9.85 o 
  -7   1   5      381.11      366.81     16.75 o 
  -6   1   5     1359.04     1352.51     44.62 o 
  -5   1   5     1581.25     1724.70     54.09 o 
  -4   1   5      650.45      583.21     25.98 o 
  -3   1   5      278.61      316.62     18.16 o 
  -2   1   5      621.55      687.72     28.69 o 
  -1   1   5     1629.52     1495.69     48.49 o 
   0   1   5        0.73        4.42      2.59 o 
   1   1   5       10.37        3.84      4.54 o 
   2   1   5      221.12      190.97     11.79 o 
   3   1   5       92.14       85.73      9.07 o 
   4   1   5      451.99      467.89     34.82 o 
   5   1   5      442.40      395.56     48.97 o 
   6   1   5       11.93        5.91      7.68 o 
   7   1   5       48.49       46.95      9.44 o 
   8   1   5        7.10        1.68      5.06 o 
   9   1   5        5.90       12.00      7.63 o 
  10   1   5        2.55        2.51     11.49 o 
 -13   2   5        4.15       -8.50     12.56 o 
 -12   2   5       83.75       71.28     21.35 o 
 -11   2   5      112.21      143.15     25.60 o 
 -10   2   5      199.44      239.35     28.69 o 
  -9   2   5     1399.57     1413.35     75.77 o 
  -8   2   5       56.13       62.73     15.55 o 
  -7   2   5       87.76       82.70      9.63 o 
  -6   2   5      739.01      759.05     27.43 o 
  -5   2   5      588.48      620.01     29.07 o 
  -4   2   5     4901.09     4768.04    122.28 o 
  -3   2   5      784.80      779.48     32.55 o 
  -2   2   5       10.17        2.41      4.06 o 
  -1   2   5      857.88      768.98     18.65 o 
   0   2   5      576.78      678.42     26.61 o 
   1   2   5      196.53      174.32     11.30 o 
   2   2   5      196.22      185.16     12.25 o 
   3   2   5       22.66       17.76      5.94 o 
   4   2   5      480.53      565.27     23.38 o 
   5   2   5       53.95       70.99     10.56 o 
   6   2   5      178.67      185.93     18.59 o 
   7   2   5      134.84      161.36     22.80 o 
   8   2   5      377.52      400.83     24.11 o 
   9   2   5       65.34       40.95     16.81 o 
  10   2   5       89.13       68.68     21.73 o 
 -13   3   5       85.81       37.19     18.55 o 
 -12   3   5        9.61        4.64     13.43 o 
 -11   3   5       13.84        6.57     11.30 o 
 -10   3   5      574.84      634.98     69.59 o 
  -9   3   5      382.22      416.60     21.29 o 
  -8   3   5      811.95      755.28     27.73 o 
  -7   3   5      123.39      121.95     11.51 o 
  -6   3   5       13.84       18.83      8.50 o 
  -5   3   5     1288.01     1273.24     47.91 o 
  -4   3   5      948.47     1026.65     41.15 o 
  -2   3   5       91.29       80.85     11.49 o 
  -1   3   5      233.62      269.18     13.11 o 
   0   3   5      356.10      277.95     13.81 o 
   1   3   5     1266.05     1230.81     33.86 o 
   2   3   5       14.86       15.10      5.18 o 
   3   3   5      356.40      297.53     16.21 o 
   4   3   5      515.82      549.66     23.87 o 
   5   3   5       73.57       86.33     11.94 o 
   6   3   5       46.98       42.04     20.48 o 
   7   3   5        2.66        2.27      5.37 o 
   8   3   5      264.34      267.84     33.42 o 
   9   3   5        1.69       -0.68     11.40 o 
 -13   4   5       67.70       63.94     21.25 o 
 -12   4   5       14.63        5.89     13.04 o 
 -11   4   5        2.23        7.53      8.50 o 
 -10   4   5      206.14      252.73     25.26 o 
  -9   4   5       27.89       25.79      7.94 o 
  -8   4   5      145.68      153.72     13.72 o 
  -7   4   5       39.93       40.76     11.69 o 
  -6   4   5       47.63       70.61     13.72 o 
  -5   4   5     1642.97     1700.65     60.37 o 
  -4   4   5       21.67       25.69      8.31 o 
  -3   4   5     1936.06     2117.43     69.06 o 
  -2   4   5      587.00      524.66     19.91 o 
  -1   4   5     1327.64     1291.70     34.44 o 
   0   4   5     1410.93     1393.82     37.44 o 
   1   4   5       77.10       74.58      9.18 o 
   2   4   5      950.62      984.70     31.63 o 
   3   4   5      602.36      520.86     22.84 o 
   4   4   5      294.43      318.59     19.14 o 
   5   4   5      191.13      202.95     16.58 o 
   6   4   5       38.70       36.71      8.74 o 
   7   4   5      137.14      161.30     26.37 o 
   8   4   5       30.28        6.95     12.17 o 
   9   4   5      109.35       97.94     25.89 o 
 -13   5   5       42.47       53.22     20.28 o 
 -12   5   5       28.49       26.91      9.11 o 
 -11   5   5      165.48      156.74     29.51 o 
 -10   5   5        9.88       -1.17      5.99 o 
  -9   5   5       46.44       76.06     28.74 o 
  -8   5   5       71.24       94.08     16.52 o 
  -7   5   5       26.28       32.26     10.43 o 
  -6   5   5      273.44      315.65     25.21 o 
  -5   5   5     2213.85     2354.36     78.33 o 
  -4   5   5      835.64      765.08     37.57 o 
  -3   5   5      775.00      714.66     35.74 o 
  -2   5   5      315.34      343.63     27.05 o 
  -1   5   5     1812.33     1998.13     98.04 o 
   0   5   5       26.43       22.52      5.75 o 
   1   5   5       66.40       42.64     14.83 o 
   2   5   5      357.52      326.88     17.64 o 
   3   5   5       20.13       11.35      5.53 o 
   4   5   5        9.71       10.55      9.47 o 
   5   5   5      277.37      301.87     34.72 o 
   6   5   5        0.10        8.11     11.11 o 
   7   5   5        4.14        3.19     10.53 o 
   8   5   5      123.45       84.23     23.37 o 
 -13   6   5       20.16       20.67     11.69 o 
 -12   6   5       51.60       63.97     12.73 o 
 -11   6   5       24.12       26.93      8.98 o 
 -10   6   5        5.68        8.31      9.22 o 
  -9   6   5      156.38      154.89     15.26 o 
  -8   6   5       27.16       20.96     10.14 o 
  -7   6   5       40.83       27.05     10.72 o 
  -6   6   5       35.43       51.00     13.52 o 
  -5   6   5      219.61      233.46     23.08 o 
  -4   6   5       30.29       22.89      8.98 o 
  -3   6   5       81.29       74.95     13.91 o 
  -2   6   5      216.70      244.45     15.50 o 
  -1   6   5     1724.06     1937.88     49.22 o 
   0   6   5      906.36      956.66     40.66 o 
   1   6   5       12.31        2.67      3.89 o 
   2   6   5      833.63      815.95     38.25 o 
   3   6   5        1.58       -1.12      4.75 o 
   4   6   5      292.82      349.40     21.09 o 
   5   6   5     1241.58     1433.19     72.44 o 
   6   6   5       84.45       86.83     21.83 o 
   7   6   5        0.63        5.51     12.17 o 
 -13   7   5        0.33       12.85     11.40 o 
 -12   7   5       17.39       46.75     15.07 o 
 -11   7   5      124.74      146.68     17.53 o 
 -10   7   5        0.39        5.89      7.10 o 
  -9   7   5       12.04       19.80      9.85 o 
  -8   7   5      130.60      113.49     19.51 o 
  -7   7   5        1.07       -0.58      6.09 o 
  -6   7   5        5.86        5.80      7.82 o 
  -5   7   5        0.77        0.19      7.82 o 
  -4   7   5      386.37      418.71     29.94 o 
  -3   7   5       15.29       16.67      6.07 o 
  -2   7   5      276.24      281.14     44.87 o 
  -1   7   5      398.11      359.96     36.99 o 
   0   7   5        0.12        2.95      3.82 o 
   1   7   5      429.87      434.65     22.02 o 
   2   7   5       78.91       57.95     10.32 o 
   3   7   5     1426.98     1542.50     46.40 o 
   4   7   5      432.46      480.05     39.89 o 
   5   7   5       33.66       32.65     14.58 o 
   6   7   5      108.93      120.83     26.47 o 
   7   7   5        4.70       -0.10     11.59 o 
 -12   8   5       65.58       63.94     17.19 o 
 -11   8   5       27.99       39.99     13.81 o 
 -10   8   5      210.63      173.06     17.26 o 
  -9   8   5      114.88      120.06     21.44 o 
  -8   8   5        1.45       10.82      9.27 o 
  -7   8   5      567.22      562.73     38.06 o 
  -6   8   5     1217.11     1337.96     61.33 o 
  -5   8   5       93.12      102.67     19.41 o 
  -4   8   5      178.50      205.25     24.24 o 
  -3   8   5       28.87       17.27      7.00 o 
  -2   8   5     1276.38     1218.04     38.89 o 
  -1   8   5       95.14       94.60     12.27 o 
   0   8   5      218.47      252.40     23.18 o 
   1   8   5      187.40      224.87     17.98 o 
   2   8   5       75.97       64.19     11.27 o 
   3   8   5       18.53       25.79     11.98 o 
   4   8   5      211.67      140.34     25.40 o 
   5   8   5       35.27       23.66     13.91 o 
   6   8   5       53.53      147.97     29.75 o 
 -12   9   5       97.05       85.29     19.80 o 
 -11   9   5       33.77       26.56     12.27 o 
 -10   9   5      738.56      704.23     47.62 o 
  -9   9   5       95.63       79.98     19.22 o 
  -8   9   5      946.62     1050.60     56.02 o 
  -7   9   5      152.64      179.66     25.98 o 
  -6   9   5      119.29      165.55     24.53 o 
  -5   9   5        0.88        9.37     10.53 o 
  -4   9   5      829.87      926.00     49.65 o 
  -3   9   5      204.20      206.26     17.07 o 
  -2   9   5      856.98      928.22     34.59 o 
  -1   9   5        0.10        3.85      5.48 o 
   0   9   5      412.30      468.30     24.87 o 
   1   9   5       36.84       37.53     24.34 o 
   2   9   5      384.92      392.35     37.67 o 
   3   9   5       10.50       18.74     10.72 o 
   4   9   5        4.29        7.92      9.27 o 
   5   9   5       62.12       36.41     16.42 o 
 -11  10   5        5.52       17.29     11.30 o 
 -10  10   5        2.45       -2.03      7.44 o 
  -9  10   5       32.27       12.07     10.14 o 
  -8  10   5       73.02       58.15     17.77 o 
  -7  10   5      269.36      283.88     32.65 o 
  -6  10   5       23.83       22.80     13.43 o 
  -5  10   5       48.90       42.40     17.00 o 
  -4  10   5      881.58      928.61     51.87 o 
  -3  10   5      625.87      601.94     28.54 o 
  -2  10   5        7.34        5.96      8.35 o 
  -1  10   5       65.23       58.40     11.71 o 
   0  10   5       47.04       74.57     13.86 o 
   1  10   5      252.94      259.05     31.78 o 
   2  10   5      339.70      337.87     37.86 o 
   3  10   5        3.69       10.05      9.56 o 
   4  10   5        1.90        1.06      8.89 o 
 -11  11   5       40.33       37.96     15.07 o 
 -10  11   5        5.61       -0.10      8.79 o 
  -9  11   5       19.24        1.06     10.34 o 
  -8  11   5       20.61       38.64     14.78 o 
  -7  11   5      258.34      323.67     35.54 o 
  -6  11   5     1002.79      858.20     52.83 o 
  -5  11   5      925.45      960.87     56.02 o 
  -4  11   5      452.33      421.42     37.67 o 
  -3  11   5        0.10        0.63      6.25 o 
  -2  11   5        5.73        6.05      7.52 o 
  -1  11   5      511.93      530.23     28.58 o 
   0  11   5      227.32      192.02     29.17 o 
   1  11   5      267.69      373.51     39.12 o 
   2  11   5       14.10       14.58     11.20 o 
 -10  12   5        1.72       -3.86     12.56 o 
  -9  12   5        6.41        3.38     12.65 o 
  -8  12   5       14.08        5.70     13.91 o 
  -7  12   5       84.49      113.30     24.53 o 
  -6  12   5        9.19       19.70     15.16 o 
  -5  12   5       10.00       10.91     13.23 o 
  -4  12   5       70.15       52.83     18.55 o 
  -3  12   5       57.16       63.87     13.20 o 
  -2  12   5      289.23      277.57     22.91 o 
  -1  12   5       86.74       63.65     17.29 o 
   0  12   5       19.78        7.63      9.85 o 
   1  12   5       56.72       47.14     17.68 o 
  -8  13   5       19.86       -7.34     10.05 o 
  -7  13   5        7.78       21.44     14.78 o 
  -6  13   5        5.77       10.91     15.55 o 
  -5  13   5        2.84      -15.21     10.14 o 
  -4  13   5        0.92        7.73     14.87 o 
  -3  13   5      136.95      209.83     21.71 o 
  -2  13   5        2.57       -0.68      7.73 o 
   2 -14   6      237.49      234.33     36.03 o 
   3 -14   6        0.76       22.22     16.52 o 
   4 -14   6       47.65       45.78     20.67 o 
  -2 -13   6       13.50       -5.89     14.49 o 
  -1 -13   6       23.88       48.10     20.48 o 
   0 -13   6        7.66        6.57     16.61 o 
   1 -13   6        3.18       22.80     17.48 o 
   2 -13   6      122.93      160.53     30.14 o 
   3 -13   6        5.76        8.89     12.94 o 
   4 -13   6        2.29        8.60      9.47 o 
   5 -13   6        4.63        9.93      8.42 o 
   6 -13   6       68.46       61.68     40.18 o 
   7 -13   6       20.17       21.48      9.56 o 
  -3 -12   6      163.40      203.90     33.61 o 
  -2 -12   6      106.99      114.75     26.27 o 
  -1 -12   6       20.08       17.97     15.65 o 
   0 -12   6        0.69       35.26     16.81 o 
   1 -12   6      431.55      423.74     41.34 o 
   2 -12   6       92.48      107.12     23.66 o 
   3 -12   6       64.45       63.46     19.70 o 
   4 -12   6       12.74       19.17      8.82 o 
   5 -12   6        0.24       -8.40      5.60 o 
   6 -12   6       88.50      104.22     16.55 o 
   7 -12   6       25.21       26.27     14.49 o 
   8 -12   6        8.07       -1.31     10.43 o 
  -5 -11   6       24.63       17.98     10.21 o 
  -4 -11   6      148.02      142.95     28.69 o 
  -3 -11   6        2.91       11.49     15.26 o 
  -2 -11   6     1020.35      977.00     60.66 o 
  -1 -11   6      110.12      143.72     26.47 o 
   0 -11   6      393.00      417.36     39.79 o 
   1 -11   6      192.00      188.25     28.59 o 
   2 -11   6        2.23       14.20     12.36 o 
   3 -11   6      999.02     1073.29     39.89 o 
   4 -11   6      438.64      585.14     28.95 o 
   5 -11   6      105.26       91.40     14.31 o 
   6 -11   6      218.39      204.29     19.87 o 
   7 -11   6       57.46       69.43     13.22 o 
   8 -11   6        8.33       33.68     10.27 o 
   9 -11   6        0.14       14.58     13.62 o 
  -6 -10   6       14.83       12.99     10.30 o 
  -5 -10   6       10.54        1.33      8.84 o 
  -4 -10   6       17.23       27.34     11.45 o 
  -3 -10   6      334.35      384.14     37.57 o 
  -2 -10   6      156.61      167.97     26.18 o 
  -1 -10   6        6.62        8.89     11.11 o 
   0 -10   6      538.06      475.32     37.77 o 
   1 -10   6      160.66      156.47     24.44 o 
   2 -10   6     1244.76     1246.92     40.61 o 
   4 -10   6      184.79      212.00     18.17 o 
   5 -10   6      163.44      201.57     18.27 o 
   6 -10   6       72.35       77.46     12.97 o 
   7 -10   6      306.58      326.44     23.54 o 
   8 -10   6       13.23       34.19     12.36 o 
   9 -10   6        2.19        1.64     10.72 o 
  10 -10   6       22.50        4.64     10.82 o 
  -7  -9   6      141.34      197.24     30.43 o 
  -6  -9   6      121.01       95.95     16.49 o 
  -5  -9   6      345.00      441.21     32.94 o 
  -4  -9   6       96.64      124.06     15.72 o 
  -3  -9   6     1063.27     1110.42     40.05 o 
  -2  -9   6        1.18       -4.93      8.40 o 
  -1  -9   6        9.74        2.32      8.98 o 
   0  -9   6      759.20      706.16     44.24 o 
   1  -9   6      277.25      335.10     18.78 o 
   2  -9   6     1713.49     1887.67     83.69 o 
   4  -9   6       17.56       32.07      8.23 o 
   5  -9   6      232.05      300.26     20.65 o 
   6  -9   6      201.76      233.93     25.16 o 
   7  -9   6      419.87      462.72     28.78 o 
   8  -9   6        2.53        8.45      7.31 o 
   9  -9   6        8.85        3.57     10.14 o 
  10  -9   6        2.80        3.09      8.02 o 
  -8  -8   6      357.74      400.07     42.02 o 
  -7  -8   6        9.39       -1.55      7.15 o 
  -6  -8   6       18.51       34.00     13.72 o 
  -4  -8   6      245.32      299.11     21.24 o 
  -3  -8   6      269.14      312.74     40.47 o 
  -2  -8   6      149.28      188.59     15.47 o 
  -1  -8   6       23.46       37.38     12.17 o 
   0  -8   6      236.36      257.99     26.66 o 
   1  -8   6     1008.80      987.98     33.90 o 
   2  -8   6      207.02      204.72     15.14 o 
   3  -8   6      702.66      781.46     53.51 o 
   4  -8   6        3.76       18.55      7.92 o 
   5  -8   6        8.90       17.38      6.80 o 
   6  -8   6      612.70      648.95     29.10 o 
   7  -8   6      137.40      152.75     17.29 o 
   8  -8   6       47.36       42.02     15.65 o 
  10  -8   6       14.88       11.11      8.89 o 
  -9  -7   6       43.59       52.06     17.48 o 
  -8  -7   6       40.38       75.24     20.77 o 
  -7  -7   6       99.66       84.61     19.99 o 
  -6  -7   6      338.06      358.64     33.61 o 
  -5  -7   6      144.08      139.67     20.86 o 
  -4  -7   6      763.36      746.64     41.34 o 
  -3  -7   6        1.72       16.23      8.60 o 
  -2  -7   6      158.65      140.83     20.38 o 
  -1  -7   6      101.43       73.12     15.45 o 
   0  -7   6        6.86        1.03      2.37 o 
   1  -7   6      745.05      695.07     25.30 o 
   2  -7   6      155.57      148.46     16.71 o 
   3  -7   6      391.65      369.01     46.31 o 
   4  -7   6      135.58      126.47     16.18 o 
   5  -7   6      247.49      250.07     17.33 o 
   6  -7   6      574.67      649.30     27.91 o 
   7  -7   6        1.04       24.56      7.38 o 
   8  -7   6       47.03       57.86     15.55 o 
   9  -7   6        7.85        5.60      6.66 o 
  10  -7   6       83.38      107.21     22.41 o 
  11  -7   6      120.74      153.29     28.69 o 
 -10  -6   6      107.60       81.04     21.83 o 
  -8  -6   6       15.55       30.04     12.85 o 
  -7  -6   6      619.38      658.16     44.62 o 
  -5  -6   6      139.45      112.53     18.64 o 
  -4  -6   6      135.41      144.79     19.22 o 
  -1  -6   6      131.09      125.70      9.79 o 
   0  -6   6       48.27       44.34      7.06 o 
   1  -6   6        1.30        4.59      3.44 o 
   2  -6   6      257.45      253.10     30.81 o 
   4  -6   6       26.81       16.01      9.37 o 
   5  -6   6      146.33      217.62     21.83 o 
   6  -6   6       19.66       16.56      9.18 o 
   7  -6   6      260.27      235.77     26.27 o 
   9  -6   6       16.79        9.56      8.21 o 
  10  -6   6       23.91       11.59     10.72 o 
  11  -6   6        1.82        4.73      9.85 o 
 -10  -5   6       36.42       -0.39      8.89 o 
  -8  -5   6       87.77       78.14     19.90 o 
  -7  -5   6      232.23      216.94     26.95 o 
  -6  -5   6        2.98       14.87      7.92 o 
  -5  -5   6        3.25        3.38      5.99 o 
  -3  -5   6      360.24      523.03     30.33 o 
  -2  -5   6       24.41       50.52      7.44 o 
  -1  -5   6      120.94      137.07      9.88 o 
   0  -5   6       71.89       73.36      8.05 o 
   1  -5   6      460.74      433.87     19.30 o 
   2  -5   6      921.15      893.11     28.23 o 
   3  -5   6      688.38      737.82     25.77 o 
   4  -5   6      901.47      916.55     66.02 o 
   6  -5   6      200.13      225.93     16.24 o 
   7  -5   6      150.06      198.97     24.63 o 
   8  -5   6      289.31      248.04     28.78 o 
   9  -5   6       18.26       20.38     11.30 o 
  10  -5   6        2.45        1.06      7.34 o 
  11  -5   6       24.66        9.95     10.24 o 
 -11  -4   6       68.83       52.74     20.28 o 
 -10  -4   6        0.57       45.40     14.97 o 
  -8  -4   6      217.40      167.00     24.92 o 
  -7  -4   6       14.03       24.92     10.34 o 
  -6  -4   6      323.83      352.16     28.69 o 
  -5  -4   6      560.88      532.30     33.71 o 
  -4  -4   6      639.72      590.06     33.52 o 
  -3  -4   6       90.42       92.05      7.82 o 
  -2  -4   6      251.21      278.15     13.28 o 
  -1  -4   6     1405.47     1669.37    176.03 o 
   0  -4   6     2048.64     1911.63     34.18 o 
   1  -4   6     2137.69     2008.18     45.71 o 
   2  -4   6        3.22        3.09      4.35 o 
   3  -4   6     1486.59     1489.17     38.53 o 
   5  -4   6      501.28      588.06     29.75 o 
   6  -4   6       98.56      110.40     18.64 o 
   8  -4   6      361.09      391.28     34.58 o 
   9  -4   6      242.57      233.65     29.36 o 
  10  -4   6       76.25       72.83     18.55 o 
  11  -4   6        2.90       -0.68      8.31 o 
 -11  -3   6       39.79       88.96     23.37 o 
 -10  -3   6       28.02       11.11     11.78 o 
  -9  -3   6      194.49      210.27     27.91 o 
  -8  -3   6      301.88      319.03     31.78 o 
  -7  -3   6      127.01      136.58     21.25 o 
  -6  -3   6      793.16      952.76     47.81 o 
  -4  -3   6      176.48      178.69     10.24 o 
  -3  -3   6       39.73       43.14      7.10 o 
  -2  -3   6      580.29      542.23     17.34 o 
  -1  -3   6     1257.01     1284.37     46.46 o 
   0  -3   6     1642.51     1511.97     36.15 o 
   1  -3   6     4244.52     4057.57     76.90 o 
   2  -3   6      691.27      638.46     40.37 o 
   3  -3   6       89.11      115.23     15.07 o 
   4  -3   6     2243.24     2436.96     42.60 o 
   5  -3   6      155.53      163.91     11.54 o 
   6  -3   6      189.35      240.80     25.11 o 
   7  -3   6      160.02      171.83     22.80 o 
   8  -3   6      441.02      448.56     34.97 o 
   9  -3   6      169.49      160.82     25.21 o 
  10  -3   6       10.18        5.31      9.66 o 
  11  -3   6        4.60        1.06      8.40 o 
 -12  -2   6       54.24       31.29     16.90 o 
 -11  -2   6       71.66       71.48     21.06 o 
  -9  -2   6       91.66      107.50     22.89 o 
  -8  -2   6        7.92       10.62      8.60 o 
  -7  -2   6       11.92       22.51      8.31 o 
  -5  -2   6      454.02      499.27     20.38 o 
  -4  -2   6      154.31      162.46     10.91 o 
  -3  -2   6       53.75       51.68      7.05 o 
  -2  -2   6      250.46      257.31     15.55 o 
  -1  -2   6      745.52      778.12     31.29 o 
   0  -2   6        4.10        2.80      3.28 o 
   1  -2   6        2.24        1.03      2.68 o 
   2  -2   6       19.44       20.26      5.41 o 
   3  -2   6     1923.27     2196.12     77.00 o 
   4  -2   6       18.54       17.80      3.93 o 
   5  -2   6       54.51       72.14     20.57 o 
   6  -2   6        6.60        7.51      4.29 o 
   7  -2   6      138.49      187.87     23.66 o 
   8  -2   6      385.22      427.79     34.19 o 
   9  -2   6       97.78      114.65     21.93 o 
  10  -2   6       85.89       76.60     20.38 o 
  11  -2   6       45.79       20.77     12.65 o 
 -12  -1   6        0.31        1.84     14.20 o 
 -11  -1   6        0.40        8.79     12.65 o 
 -10  -1   6      466.76      469.81     41.82 o 
  -8  -1   6       69.82       94.27     19.22 o 
  -6  -1   6     2511.94     2657.11     55.83 o 
  -5  -1   6     1920.70     2113.20     46.06 o 
  -4  -1   6      219.10      243.55     11.82 o 
  -3  -1   6     1602.18     1601.35     48.49 o 
  -2  -1   6      162.34      184.10     13.43 o 
  -1  -1   6     3247.47     3290.41     88.86 o 
   0  -1   6      327.61      327.34     20.19 o 
   1  -1   6      139.87      119.67      6.52 o 
   2  -1   6     1127.96     1146.74     23.14 o 
   3  -1   6     1627.80     1741.84     31.99 o 
   4  -1   6       94.61      112.60     10.91 o 
   5  -1   6       42.00       49.84     12.17 o 
   6  -1   6        0.54       -2.14      3.56 o 
   7  -1   6      276.71      275.55     19.03 o 
   8  -1   6       93.64      103.38     15.70 o 
   9  -1   6       16.75       33.32     12.65 o 
  10  -1   6        2.72        3.96      9.27 o 
 -12   0   6       14.55        4.25     13.72 o 
 -11   0   6       27.16       32.65     16.52 o 
 -10   0   6      369.65      385.29     37.28 o 
  -9   0   6      305.50      384.23     35.06 o 
  -8   0   6       12.66       14.78      9.95 o 
  -7   0   6      416.41      440.76     18.84 o 
  -6   0   6       46.57       50.26      7.31 o 
  -5   0   6       70.77       98.42     11.40 o 
  -4   0   6      478.88      437.55     21.83 o 
  -3   0   6       11.63       16.23      5.60 o 
  -2   0   6       19.36       24.44      6.57 o 
  -1   0   6      268.71      306.48     19.51 o 
   0   0   6     1766.21     1932.95     61.53 o 
   1   0   6       99.58       93.06      8.84 o 
   2   0   6      122.31      170.94     17.02 o 
   3   0   6        5.84       -2.90      4.44 o 
   4   0   6        1.64        8.31      6.86 o 
   5   0   6      602.41      675.20     32.74 o 
   6   0   6      191.09      206.74     16.24 o 
   7   0   6      423.86      464.70     24.21 o 
   8   0   6      283.71      394.08     46.70 o 
   9   0   6      117.28      103.89     14.95 o 
  10   0   6       13.36        0.10      8.89 o 
 -13   1   6       11.16       -0.77     15.16 o 
 -12   1   6       89.68       57.57     20.67 o 
 -11   1   6        0.06        8.02     12.65 o 
 -10   1   6      349.13      483.14     38.64 o 
  -9   1   6      630.87      695.54     43.95 o 
  -8   1   6        2.09        3.11      5.17 o 
  -7   1   6       92.76       99.55     11.49 o 
  -6   1   6       55.70       74.46      9.71 o 
  -5   1   6     2661.12     2785.54     79.98 o 
  -4   1   6      800.90      749.82     32.07 o 
  -3   1   6       19.05       23.37      6.37 o 
  -2   1   6     1321.58     1528.72     50.81 o 
  -1   1   6     1035.89     1039.11     40.18 o 
   0   1   6      369.95      417.34     16.80 o 
   1   1   6      557.00      634.06     16.45 o 
   2   1   6      954.57     1005.52     34.82 o 
   3   1   6     1148.00     1346.92     37.59 o 
   4   1   6     4597.37     5026.77    100.06 o 
   5   1   6       83.42       94.24     17.10 o 
   6   1   6        1.29        1.00      4.50 o 
   7   1   6       78.67       87.86     15.12 o 
   8   1   6      489.10      489.53     27.00 o 
   9   1   6       86.93      198.49     29.27 o 
  10   1   6       28.73       62.20     20.96 o 
 -13   2   6      169.38      169.22     31.68 o 
 -12   2   6       54.00       56.70     20.38 o 
 -11   2   6      137.90      151.65     25.98 o 
 -10   2   6      361.93      515.88     39.70 o 
  -9   2   6      609.89      665.69     41.15 o 
  -8   2   6      136.84      154.23     13.41 o 
  -7   2   6       18.96       18.06      8.21 o 
  -6   2   6      425.05      390.61     24.53 o 
  -5   2   6     4669.42     4876.70    128.56 o 
  -4   2   6     1224.77     1190.66     45.20 o 
  -3   2   6      278.05      284.55     19.32 o 
  -2   2   6      144.17      217.52     18.06 o 
  -1   2   6     1359.45     1114.88     35.21 o 
   0   2   6      220.79      229.16     20.91 o 
   1   2   6      119.66       95.77      9.63 o 
   2   2   6      487.15      501.70     20.73 o 
   3   2   6      515.63      558.46     22.94 o 
   4   2   6      397.30      460.66     21.84 o 
   5   2   6       58.47       45.73     13.38 o 
   6   2   6      179.50      192.63     17.58 o 
   7   2   6        0.68       11.30      6.56 o 
   8   2   6       23.68       18.20      8.10 o 
   9   2   6      129.80      124.70     25.69 o 
 -13   3   6       17.01        2.03     15.36 o 
 -12   3   6        2.27       16.52     15.55 o 
 -11   3   6      361.94      415.04     38.06 o 
 -10   3   6      500.73      558.82     41.68 o 
  -9   3   6     3206.28     3365.14    100.79 o 
  -8   3   6      278.47      272.61     31.83 o 
  -7   3   6      135.35      147.49     18.16 o 
  -6   3   6     4867.21     4922.77    132.81 o 
  -5   3   6       18.27       26.47      9.37 o 
  -4   3   6     5458.27     5752.96    149.81 o 
  -3   3   6     2317.97     2251.50     71.77 o 
  -2   3   6        9.13       21.25      7.24 o 
  -1   3   6     2669.25     2544.41     56.13 o 
   0   3   6      128.65      123.20     11.45 o 
   1   3   6      448.73      453.16     19.73 o 
   2   3   6      257.29      245.39     16.85 o 
   3   3   6      137.20      127.23     12.58 o 
   4   3   6       50.58       47.96     16.08 o 
   5   3   6       77.41       86.78     11.97 o 
   6   3   6        1.11        3.90      5.32 o 
   7   3   6      240.22      215.98     19.36 o 
   8   3   6      198.78      230.27     32.55 o 
   9   3   6       81.59      150.39     29.85 o 
 -13   4   6       29.94       24.92     17.39 o 
 -12   4   6       67.22       28.30     16.03 o 
 -11   4   6       89.33       97.69     15.26 o 
 -10   4   6      297.46      288.92     31.25 o 
  -9   4   6      825.55      926.74     33.61 o 
  -8   4   6      520.03      490.65     30.67 o 
  -7   4   6      792.10      808.84     41.53 o 
  -6   4   6       64.45       78.91     14.68 o 
  -5   4   6      408.31      500.72     29.94 o 
  -4   4   6     1034.50      842.36     39.79 o 
  -3   4   6        7.00        0.97      5.22 o 
  -2   4   6      934.89      803.45     26.59 o 
  -1   4   6      835.75      831.42     27.38 o 
   0   4   6      253.64      202.64     13.93 o 
   1   4   6      568.71      499.65     21.68 o 
   2   4   6      510.23      512.66     22.90 o 
   3   4   6        9.60       14.64      5.82 o 
   4   4   6      128.12      144.46     14.52 o 
   5   4   6       56.99       65.27     11.06 o 
   6   4   6        7.85        2.00      5.65 o 
   7   4   6      586.89      631.02     47.91 o 
   8   4   6        1.54        0.87     10.43 o 
 -13   5   6       13.52       16.42     16.23 o 
 -12   5   6       99.97      127.97     16.69 o 
 -11   5   6       90.84       84.19     13.06 o 
 -10   5   6     1052.21     1059.11     55.30 o 
  -9   5   6      120.25      138.30     14.54 o 
  -8   5   6      205.36      234.62     24.44 o 
  -7   5   6      862.05      953.92     47.14 o 
  -6   5   6      118.26      190.18     21.25 o 
  -5   5   6     5439.84     5805.79    156.96 o 
  -4   5   6      331.74      300.78     23.95 o 
  -3   5   6      643.54      705.59     37.09 o 
  -2   5   6      443.50      452.54     25.35 o 
  -1   5   6     1596.71     1574.85     42.58 o 
   0   5   6      688.07      570.24     23.40 o 
   1   5   6      225.32      235.85     16.14 o 
   2   5   6      116.85       97.21      9.41 o 
   3   5   6        2.32        3.41      4.53 o 
   4   5   6      830.52      861.08     33.97 o 
   5   5   6        1.44        8.93      5.79 o 
   6   5   6      129.26      128.37     24.82 o 
   7   5   6      210.38      250.94     34.97 o 
   8   5   6       30.83       68.58     21.64 o 
 -13   6   6       52.07       87.61     22.99 o 
 -12   6   6      106.75      120.86     16.32 o 
 -11   6   6      118.15      111.26     23.18 o 
 -10   6   6       83.09       80.73     12.94 o 
  -9   6   6      316.85      267.36     27.43 o 
  -8   6   6       35.22       53.61     13.62 o 
  -7   6   6      244.17      232.20     25.11 o 
  -6   6   6      449.54      485.17     32.74 o 
  -5   6   6        5.75        4.15      5.70 o 
  -4   6   6     1684.48     1771.64     68.48 o 
  -3   6   6      157.01      144.01     19.41 o 
  -2   6   6        2.28        5.25      4.15 o 
  -1   6   6      832.74      904.52     31.68 o 
   0   6   6      431.01      407.74     20.65 o 
   1   6   6      179.72      174.25     15.05 o 
   2   6   6      128.69      115.70     13.68 o 
   3   6   6      159.91      144.72     16.13 o 
   4   6   6      103.25       89.97     13.46 o 
   5   6   6       31.76       17.48     12.56 o 
   6   6   6       49.92       42.02     17.58 o 
   7   6   6       62.84       45.59     19.03 o 
 -13   7   6       48.06       76.98     19.22 o 
 -12   7   6        1.61        4.68      7.65 o 
 -11   7   6      382.68      476.43     43.66 o 
 -10   7   6       64.14       66.58     19.66 o 
  -9   7   6      363.74      373.32     32.94 o 
  -8   7   6      267.48      264.36     28.11 o 
  -7   7   6        2.48        4.44      6.86 o 
  -6   7   6     1210.84     1346.74     59.89 o 
  -5   7   6      977.93     1106.82     53.41 o 
  -4   7   6      498.71      454.74     32.45 o 
  -3   7   6      599.91      552.85     24.54 o 
  -2   7   6      104.94      107.31     12.73 o 
  -1   7   6      533.96      585.40     25.99 o 
   0   7   6      437.17      442.82     22.98 o 
   1   7   6      241.58      204.22     16.96 o 
   2   7   6      203.00      206.23     28.54 o 
   3   7   6      634.78      707.24     47.14 o 
   4   7   6       13.36       20.28     14.01 o 
   5   7   6        0.03        1.64      9.47 o 
   6   7   6        0.35       18.26     13.23 o 
 -12   8   6       48.13       56.99     17.87 o 
 -11   8   6       68.12       88.28     21.25 o 
 -10   8   6      285.19      332.27     34.00 o 
  -9   8   6       83.46       88.57     19.22 o 
  -8   8   6      141.75      154.83     23.86 o 
  -7   8   6      390.14      404.90     34.77 o 
  -6   8   6      285.70      268.71     28.40 o 
  -5   8   6     1682.20     1830.27     74.76 o 
  -4   8   6        1.97        0.10      7.73 o 
  -3   8   6      494.43      454.69     23.47 o 
  -2   8   6      693.98      695.54     29.40 o 
  -1   8   6        9.04       17.66      7.18 o 
   0   8   6     1009.26     1145.55     59.11 o 
   1   8   6        4.61        6.55      5.13 o 
   2   8   6        0.49       -2.07      5.45 o 
   3   8   6      507.96      582.34     44.53 o 
   4   8   6       96.93       84.52     21.06 o 
   5   8   6      107.96      108.66     26.76 o 
 -12   9   6       24.20       34.19     14.78 o 
 -11   9   6        0.29        7.24      8.89 o 
 -10   9   6      972.14      982.89     58.44 o 
  -9   9   6       59.04      114.36     22.12 o 
  -8   9   6       12.54       10.05      9.27 o 
  -7   9   6      386.79      345.11     34.00 o 
  -6   9   6      140.23      113.59     22.31 o 
  -5   9   6     1420.17     1545.24     70.41 o 
  -4   9   6      121.91      145.75     23.76 o 
  -3   9   6        5.51        2.39      5.80 o 
  -2   9   6      530.12      501.28     31.78 o 
  -1   9   6      509.84      540.08     27.93 o 
   0   9   6      522.84      552.91     28.31 o 
   1   9   6       18.87        7.27      6.68 o 
   2   9   6       14.95       22.31     11.49 o 
   3   9   6        7.34        2.32      8.50 o 
   4   9   6       44.52       76.31     21.35 o 
 -11  10   6       61.86       59.69     18.16 o 
 -10  10   6      232.87      246.40     32.55 o 
  -9  10   6       94.33       75.34     19.51 o 
  -8  10   6       35.19       25.89     14.68 o 
  -7  10   6        9.92       16.52     14.30 o 
  -6  10   6     1010.43     1078.32     60.18 o 
  -5  10   6      118.61      137.45     24.53 o 
  -4  10   6      251.37      247.46     29.56 o 
  -3  10   6      131.90      158.15     17.05 o 
  -2  10   6       56.82       49.65     12.41 o 
  -1  10   6      477.19      478.47     26.87 o 
   0  10   6        0.48        8.40      6.81 o 
   1  10   6       87.17       89.92     21.93 o 
   2  10   6       63.55       75.24     19.90 o 
   3  10   6       13.37        4.93      9.37 o 
 -10  11   6        4.99        6.09      9.95 o 
  -9  11   6       74.42       87.80     23.66 o 
  -8  11   6        0.01        4.35     12.46 o 
  -7  11   6       23.28       20.77     14.68 o 
  -6  11   6      106.68      121.03     25.50 o 
  -5  11   6       34.42       33.32     16.81 o 
  -4  11   6       14.68       16.61     14.49 o 
  -3  11   6       46.92       69.67     13.04 o 
  -2  11   6      133.02      189.63     32.26 o 
  -1  11   6      159.14      188.10     20.00 o 
   0  11   6        0.42        3.57      8.50 o 
   1  11   6        5.05        4.25      8.98 o 
  -9  12   6       15.34       36.61     18.55 o 
  -8  12   6        0.48       -0.58     11.30 o 
  -7  12   6       50.60       60.85     21.35 o 
  -6  12   6       38.69       35.93     18.06 o 
  -5  12   6      150.45      155.51     28.30 o 
  -4  12   6        1.43       -9.76     13.23 o 
  -3  12   6       27.23       33.18     10.67 o 
  -2  12   6       59.12       73.23     15.07 o 
  -1  12   6        0.31       12.07     10.53 o 
   0  12   6       37.53       33.71     14.49 o 
  -7  13   6       16.33       27.91     17.97 o 
  -6  13   6      105.68       88.86     24.34 o 
  -5  13   6       61.83      128.37     28.11 o 
  -4  13   6        0.77        1.64     16.03 o 
  -3  13   6       25.44       33.28     11.86 o 
  -1 -13   7      223.40      166.81     32.26 o 
   0 -13   7       20.61        6.95     15.55 o 
   1 -13   7        4.04        9.27     15.16 o 
   2 -13   7       51.21       47.72     19.70 o 
   3 -13   7       28.77       14.68     11.30 o 
   4 -13   7      172.92      156.67     28.40 o 
   5 -13   7        0.11       -1.82      6.95 o 
   6 -13   7       12.02       10.48      9.12 o 
  -3 -12   7       35.05       34.58     19.32 o 
  -2 -12   7      206.29      208.92     33.61 o 
  -1 -12   7       20.59       51.97     20.57 o 
   0 -12   7       23.20        5.60     14.68 o 
   1 -12   7        5.36       13.72     14.49 o 
   2 -12   7       18.74       23.86     14.01 o 
   3 -12   7      215.38      210.27     29.94 o 
   4 -12   7       57.89       73.41     24.00 o 
   5 -12   7        0.01       -4.33      8.07 o 
   6 -12   7        1.70       10.36      8.22 o 
   7 -12   7        2.89       -1.80      6.81 o 
  -5 -11   7       75.68       69.54     24.63 o 
  -4 -11   7       10.39       10.14     15.45 o 
  -3 -11   7        1.42        9.08     14.78 o 
  -2 -11   7        2.93        4.15     12.07 o 
  -1 -11   7       99.17       85.96     23.18 o 
   0 -11   7      335.61      316.43     35.54 o 
   1 -11   7        4.14       11.40     12.85 o 
   2 -11   7      122.73      141.99     24.73 o 
   3 -11   7      107.85       90.51     14.22 o 
   4 -11   7      632.05      656.12     31.72 o 
   5 -11   7        0.94       -4.49      5.72 o 
   6 -11   7       62.12       37.70     21.15 o 
   7 -11   7       87.44       93.44     15.66 o 
   8 -11   7       11.50       19.41      9.72 o 
  -6 -10   7        5.51        4.89      8.63 o 
  -5 -10   7       15.01       30.28     12.56 o 
  -4 -10   7       22.12        6.47     13.81 o 
  -3 -10   7       97.28      120.06     24.82 o 
  -2 -10   7        7.35       -4.83     11.40 o 
  -1 -10   7      149.55      170.09     27.72 o 
   0 -10   7       78.41       42.50     16.71 o 
   1 -10   7      199.70      209.99     27.33 o 
   2 -10   7      589.60      616.27     28.15 o 
   3 -10   7        5.29        5.96      6.83 o 
   4 -10   7      733.54      725.90     32.13 o 
   5 -10   7       50.00       63.74     12.85 o 
   6 -10   7       12.68        4.88      6.91 o 
   7 -10   7       13.41        7.50     12.36 o 
   8 -10   7        5.04        9.61      7.82 o 
   9 -10   7       14.05        3.28      9.85 o 
  -7  -9   7       20.63       23.76     14.78 o 
  -6  -9   7       51.10       45.29     13.53 o 
  -5  -9   7       88.48       93.17     15.27 o 
  -4  -9   7      100.62      105.23     15.06 o 
  -3  -9   7        2.15        2.80      6.38 o 
  -2  -9   7      218.82      246.59     29.27 o 
  -1  -9   7       29.93       40.47     15.07 o 
   0  -9   7      219.81      235.97     27.53 o 
   1  -9   7        1.28       12.46      8.50 o 
   2  -9   7      347.64      406.44     21.87 o 
   3  -9   7       99.74      103.72     13.14 o 
   4  -9   7      273.02      252.11     19.25 o 
   5  -9   7       54.32       69.79     15.45 o 
   6  -9   7      510.38      632.24     51.68 o 
   7  -9   7      168.34      161.48     17.24 o 
   8  -9   7      347.78      370.70     25.46 o 
   9  -9   7      119.60       99.49     22.80 o 
  10  -9   7       22.33       25.69     13.72 o 
  -8  -8   7       92.98       59.89     18.16 o 
  -7  -8   7      206.86      179.85     28.69 o 
  -6  -8   7      656.43      724.32     48.68 o 
  -5  -8   7        0.43        7.44      8.11 o 
  -4  -8   7        0.27       -4.04      5.41 o 
  -3  -8   7        9.02       13.19      6.83 o 
  -2  -8   7       76.57       90.85     12.22 o 
  -1  -8   7       45.00       65.68     15.26 o 
   0  -8   7     1132.49     1262.52     59.69 o 
   1  -8   7       11.27       21.13      8.98 o 
   2  -8   7      173.22      176.84     14.78 o 
   3  -8   7       24.96       13.50     12.51 o 
   4  -8   7      404.96      440.16     24.15 o 
   5  -8   7      125.13      125.62     20.62 o 
   6  -8   7       44.87       44.36      9.94 o 
   7  -8   7      174.04      175.88     40.52 o 
   8  -8   7       35.66       25.64      8.77 o 
   9  -8   7       12.27       -9.13      6.09 o 
  10  -8   7       17.09       12.65      8.79 o 
  -9  -7   7        4.63       10.43     13.52 o 
  -8  -7   7      102.77      106.25     23.37 o 
  -7  -7   7        1.08        2.90      8.31 o 
  -6  -7   7       74.77       48.87     15.36 o 
  -5  -7   7     2341.40     2319.69     88.28 o 
  -4  -7   7       27.03       28.20     10.62 o 
  -3  -7   7      621.47      624.35     36.03 o 
  -2  -7   7       18.28       12.72      6.04 o 
  -1  -7   7      368.36      391.53     18.93 o 
   0  -7   7      100.78       97.58     10.28 o 
   1  -7   7      463.76      458.54     20.93 o 
   2  -7   7      663.60      720.47     47.91 o 
   3  -7   7      254.34      227.77     16.18 o 
   4  -7   7       39.86       55.56     11.98 o 
   5  -7   7       76.93       80.07     11.29 o 
   6  -7   7      389.99      504.46     46.36 o 
   7  -7   7       52.41       40.62     26.90 o 
   8  -7   7       15.20       -7.24      7.05 o 
   9  -7   7      141.82       84.13     19.99 o 
  10  -7   7        0.04       -3.67      6.76 o 
  -9  -6   7       62.88       41.44     15.94 o 
  -8  -6   7      252.66      297.01     34.19 o 
  -7  -6   7      892.64      904.85     53.99 o 
  -6  -6   7     1675.69     1690.02     73.70 o 
  -5  -6   7       41.72       50.81     13.43 o 
  -4  -6   7     1090.06     1108.75     51.19 o 
  -3  -6   7        3.48        9.56      7.44 o 
  -2  -6   7      626.16      730.79     35.74 o 
  -1  -6   7     1340.79     1489.09     62.05 o 
   0  -6   7      302.64      371.45     22.18 o 
   1  -6   7     1307.12     1286.62     36.87 o 
   2  -6   7       30.40       30.18     17.87 o 
   3  -6   7      480.92      513.44     22.57 o 
   4  -6   7      117.27      137.48     13.34 o 
   5  -6   7      114.54      145.43     17.39 o 
   6  -6   7      812.13      894.37     67.13 o 
   7  -6   7       35.98       55.14     21.73 o 
   8  -6   7        9.51        8.21      8.50 o 
   9  -6   7       25.31       15.55     10.34 o 
  10  -6   7       99.76       61.43     17.97 o 
 -10  -5   7       31.24       25.11     14.87 o 
  -9  -5   7        0.28        3.38      8.50 o 
  -8  -5   7        1.85       17.39     10.72 o 
  -7  -5   7      471.38      400.65     33.32 o 
  -6  -5   7       40.04       62.20     15.26 o 
  -5  -5   7        6.37        2.12      6.57 o 
  -4  -5   7      490.70      481.50     31.39 o 
  -3  -5   7       13.27       13.43      7.53 o 
  -2  -5   7       67.65       59.92      7.68 o 
  -1  -5   7     1506.05     1695.55     34.27 o 
   0  -5   7     1688.74     1745.42     36.85 o 
   1  -5   7      193.07      179.39      8.71 o 
   2  -5   7     1061.34     1057.85     32.24 o 
   3  -5   7     1160.17     1217.26     35.76 o 
   4  -5   7      417.34      486.71     21.74 o 
   5  -5   7      956.20     1010.13     33.93 o 
   6  -5   7      263.49      283.77     19.04 o 
   7  -5   7      496.31      533.95     38.83 o 
   8  -5   7      133.67      121.90     22.41 o 
   9  -5   7      197.62      199.94     28.20 o 
  10  -5   7      201.76      185.55     28.40 o 
 -11  -4   7        6.91       10.05     11.69 o 
 -10  -4   7      151.56       74.08     20.48 o 
  -9  -4   7      574.02      579.83     43.95 o 
  -8  -4   7       47.84       46.36     14.87 o 
  -7  -4   7      270.64      210.47     25.98 o 
  -6  -4   7        0.50       -0.29      5.80 o 
  -5  -4   7        6.57        4.44      6.37 o 
  -4  -4   7      113.36      134.36     17.58 o 
  -3  -4   7      101.37       96.92      7.86 o 
  -2  -4   7      331.42      388.73     15.06 o 
  -1  -4   7      208.17      207.97     11.13 o 
   0  -4   7      312.42      297.22     14.70 o 
   1  -4   7      555.07      560.23     30.62 o 
   2  -4   7     1536.17     1482.38     38.69 o 
   3  -4   7        9.36        9.22      6.71 o 
   4  -4   7        1.87        3.58      4.32 o 
   5  -4   7     1021.80     1067.80     33.82 o 
   6  -4   7      528.99      591.51     38.83 o 
   7  -4   7      462.63      420.74     33.71 o 
   8  -4   7        0.77       -3.28      4.25 o 
   9  -4   7       41.80       82.58     19.12 o 
  10  -4   7      251.56      240.02     31.78 o 
 -11  -3   7       88.68       95.24     25.50 o 
 -10  -3   7      340.46      270.26     32.94 o 
  -9  -3   7       81.60       99.00     21.44 o 
  -8  -3   7      264.48      317.68     32.16 o 
  -7  -3   7       44.81       32.55     11.69 o 
  -6  -3   7        1.74       -1.64      5.12 o 
  -5  -3   7        0.16        9.47      6.86 o 
  -4  -3   7      217.35      200.11     26.27 o 
  -3  -3   7      720.38      628.75     20.16 o 
  -2  -3   7       42.95       36.09      5.82 o 
  -1  -3   7      969.70      930.35     37.09 o 
   0  -3   7       26.47       26.03      6.57 o 
   1  -3   7      758.03      774.71     24.55 o 
   2  -3   7        4.50        1.10      2.97 o 
   3  -3   7      295.81      293.94     11.24 o 
   4  -3   7     1957.18     1931.71     37.54 o 
   5  -3   7      124.13      124.41     18.93 o 
   6  -3   7     1181.75     1171.34     56.60 o 
   7  -3   7      253.75      214.62     26.37 o 
   8  -3   7       39.40       38.83     13.14 o 
   9  -3   7      165.77      168.36     26.47 o 
  10  -3   7       14.18       17.10     11.20 o 
 -12  -2   7        0.06        0.58     14.97 o 
 -11  -2   7       23.54        3.28     12.85 o 
 -10  -2   7       69.15       32.84     16.61 o 
  -9  -2   7       18.91       16.03      9.95 o 
  -8  -2   7     1006.52      997.77     54.28 o 
  -7  -2   7       70.86       59.69     14.97 o 
  -6  -2   7      710.48      670.33     38.64 o 
  -5  -2   7      365.42      358.05     19.08 o 
  -4  -2   7      365.70      315.79     18.98 o 
  -3  -2   7      198.87      203.87     21.15 o 
  -2  -2   7      154.73      168.07     14.39 o 
  -1  -2   7     1624.78     1599.33     53.41 o 
   0  -2   7      431.99      527.57     28.01 o 
   1  -2   7     1836.85     1749.67     40.83 o 
   2  -2   7      322.79      343.42     11.89 o 
   3  -2   7      204.02      192.06      9.27 o 
   4  -2   7     1765.69     1724.89     43.97 o 
   5  -2   7      111.48      158.45     18.35 o 
   6  -2   7      516.98      577.99     38.25 o 
   7  -2   7      433.19      494.54     37.09 o 
   8  -2   7       49.74       62.11     16.71 o 
   9  -2   7      114.38       93.31     20.57 o 
  10  -2   7      209.13      243.89     32.84 o 
 -12  -1   7      329.01      295.56     38.25 o 
 -11  -1   7        0.71       -4.64     12.17 o 
 -10  -1   7      130.37      131.75     26.47 o 
  -9  -1   7      895.78      908.42     53.70 o 
  -8  -1   7      445.57      411.76     33.23 o 
  -7  -1   7      599.93      552.10     36.12 o 
  -6  -1   7      872.99      847.72     30.91 o 
  -5  -1   7      636.50      625.56     21.46 o 
  -4  -1   7      250.89      187.48     14.01 o 
  -3  -1   7       35.95       47.43      8.60 o 
  -2  -1   7      563.22      525.06     25.89 o 
  -1  -1   7      115.43       94.08     12.36 o 
   0  -1   7     3571.16     3530.15    100.07 o 
   1  -1   7      477.22      422.42     15.75 o 
   2  -1   7      281.52      275.40     10.41 o 
   3  -1   7      593.10      558.42     21.74 o 
   4  -1   7      262.79      245.74     15.07 o 
   5  -1   7     1005.88     1058.46     34.46 o 
   6  -1   7       32.06       39.78     13.23 o 
   7  -1   7      274.54      277.90     19.79 o 
   8  -1   7      155.85      153.67     24.82 o 
   9  -1   7       26.38       12.56     10.14 o 
  10  -1   7      101.56      101.52     23.08 o 
 -12   0   7      345.68      397.37     44.14 o 
 -11   0   7       42.80        8.89     14.01 o 
 -10   0   7       23.66        1.16     12.46 o 
  -9   0   7      791.68      734.18     47.14 o 
  -8   0   7      779.20      766.82     45.59 o 
  -7   0   7     2345.47     2401.58     67.56 o 
  -6   0   7      520.89      548.53     33.23 o 
  -5   0   7      510.67      472.90     24.63 o 
  -4   0   7      189.98      208.54     15.55 o 
  -3   0   7     1192.75     1076.78     40.28 o 
  -2   0   7     4323.24     4119.63    110.21 o 
  -1   0   7      156.24      138.41     15.26 o 
   0   0   7     4411.54     4161.45    114.46 o 
   1   0   7      132.27      134.89      7.05 o 
   2   0   7      512.56      464.15     19.51 o 
   3   0   7        3.20        0.89      3.74 o 
   4   0   7      685.33      665.39     26.12 o 
   5   0   7     1118.62     1123.56     37.12 o 
   6   0   7       67.03       56.49     10.40 o 
   7   0   7       11.52        8.27      5.60 o 
   8   0   7      105.81      140.43     19.17 o 
   9   0   7       69.30       72.44     19.70 o 
 -12   1   7       82.62       59.69     21.25 o 
 -11   1   7      284.96      238.00     31.97 o 
 -10   1   7        5.90       12.46     12.27 o 
  -9   1   7       60.38       58.82     16.71 o 
  -8   1   7     2558.57     2605.50     61.49 o 
  -7   1   7      699.41      793.77     28.19 o 
  -6   1   7      436.39      445.08     25.69 o 
  -5   1   7      677.98      637.68     31.01 o 
  -4   1   7      182.93      155.70     15.36 o 
  -3   1   7     5397.75     5012.70    129.53 o 
  -2   1   7      944.77      928.42     38.64 o 
  -1   1   7        5.25        6.76      5.02 o 
   0   1   7      260.58      280.92     17.00 o 
   1   1   7      304.33      284.55     15.62 o 
   2   1   7     1089.60     1046.43     66.98 o 
   3   1   7      119.59      125.20     25.98 o 
   4   1   7      230.42      229.38     19.37 o 
   5   1   7       25.65       25.30      7.19 o 
   6   1   7      128.42      128.81     14.61 o 
   7   1   7        0.79        1.90      5.43 o 
   8   1   7        0.49        1.50      6.19 o 
   9   1   7      165.76      160.45     19.39 o 
 -13   2   7      341.50      324.54     40.76 o 
 -12   2   7       59.35       45.88     20.77 o 
 -11   2   7      132.73      109.34     24.34 o 
 -10   2   7      165.50      163.33     26.18 o 
  -9   2   7      301.52      310.11     20.77 o 
  -8   2   7     1309.24     1362.61     40.87 o 
  -7   2   7      103.59       94.80     11.59 o 
  -6   2   7      425.87      418.42     26.37 o 
  -5   2   7      511.21      474.64     27.53 o 
  -3   2   7     1964.72     1854.42     61.53 o 
  -2   2   7        6.24        6.76      5.80 o 
  -1   2   7        9.06       11.11      5.89 o 
   0   2   7      315.24      280.58     14.98 o 
   1   2   7     1264.76     1217.48     42.55 o 
   2   2   7      413.04      405.43     19.51 o 
   3   2   7        8.06        5.48      9.32 o 
   4   2   7       67.20       52.36      9.16 o 
   5   2   7      567.17      520.96     25.35 o 
   6   2   7      665.73      760.97     32.65 o 
   7   2   7      164.52      161.34     29.70 o 
   8   2   7       17.53       22.92      9.29 o 
   9   2   7       52.69       33.23     16.71 o 
 -13   3   7      101.73       85.19     25.11 o 
 -12   3   7      171.65      180.04     30.62 o 
 -11   3   7       17.19       19.22     15.26 o 
 -10   3   7      459.62      480.12     24.24 o 
  -9   3   7      271.74      265.72     18.52 o 
  -8   3   7       59.61       57.77     10.14 o 
  -7   3   7      585.63      617.11     34.29 o 
  -6   3   7       34.17       26.37      9.56 o 
  -5   3   7      249.18      243.98     21.54 o 
  -4   3   7      470.66      448.56     27.62 o 
  -3   3   7       58.32       56.60     11.59 o 
  -2   3   7      111.66       88.28     13.62 o 
  -1   3   7       56.24       56.26      8.20 o 
   0   3   7      133.91      115.17     11.17 o 
   1   3   7       14.07       10.12      4.39 o 
   2   3   7        4.33        3.70      4.15 o 
   3   3   7       12.29       12.51      5.47 o 
   4   3   7      468.49      479.16     23.92 o 
   5   3   7      360.54      406.57     23.43 o 
   6   3   7        2.22        1.87      7.15 o 
   7   3   7        3.04       -0.22      5.82 o 
   8   3   7       41.41       16.23     14.87 o 
 -13   4   7        0.04       -5.60     13.62 o 
 -12   4   7        6.74        8.60     13.23 o 
 -11   4   7       36.62       41.68     10.29 o 
 -10   4   7      150.60      209.73     35.06 o 
  -9   4   7      305.44      322.64     20.76 o 
  -8   4   7      126.80      126.73     18.26 o 
  -7   4   7      202.35      242.34     23.18 o 
  -6   4   7      242.39      296.34     25.50 o 
  -5   4   7      701.93      750.98     39.22 o 
  -4   4   7      876.40      923.39     43.75 o 
  -3   4   7       33.79       41.34     11.11 o 
  -2   4   7      149.60      173.47     18.64 o 
  -1   4   7       42.94       45.77      7.92 o 
   0   4   7       27.42       26.73     10.38 o 
   1   4   7       39.50       34.66      7.33 o 
   2   4   7       52.69       46.39      8.98 o 
   3   4   7       30.32       22.58      6.91 o 
   4   4   7        2.77        0.76      5.05 o 
   5   4   7        8.56       -0.52      8.60 o 
   6   4   7        3.59        6.18      7.19 o 
   7   4   7       30.72       24.92     14.97 o 
   8   4   7       98.28       80.17     23.18 o 
 -13   5   7       85.35      100.16     25.89 o 
 -12   5   7      122.52      137.24     17.03 o 
 -11   5   7        0.13       -2.32      5.89 o 
 -10   5   7        1.23       14.39      6.99 o 
  -9   5   7       70.33      109.34     18.83 o 
  -8   5   7       59.81       62.30     15.07 o 
  -7   5   7        2.70        8.21      8.60 o 
  -6   5   7        4.24        3.38      4.83 o 
  -5   5   7       19.83       20.96      8.98 o 
  -4   5   7       86.97       79.01     15.16 o 
  -3   5   7      241.74      208.05     21.83 o 
  -2   5   7      761.29      726.54     38.93 o 
  -1   5   7       11.66        7.29      5.02 o 
   0   5   7      437.70      410.87     20.97 o 
   1   5   7       11.45        5.21      7.63 o 
   2   5   7       10.59        5.44      4.72 o 
   3   5   7      144.87      163.57     16.10 o 
   4   5   7       33.45       41.48      9.38 o 
   5   5   7      117.53       97.44     14.39 o 
   6   5   7       16.54       18.64     12.56 o 
   7   5   7       52.79       45.11     18.64 o 
 -13   6   7      161.15      152.61     28.98 o 
 -12   6   7       46.55       55.88     12.37 o 
 -11   6   7        2.53        5.37      7.69 o 
 -10   6   7        6.69        3.21      6.83 o 
  -9   6   7       98.15       87.90     18.35 o 
  -8   6   7      314.43      370.03     32.07 o 
  -7   6   7        3.37        9.27      6.95 o 
  -6   6   7       90.23       91.66     17.58 o 
  -5   6   7       11.59       26.37      9.85 o 
  -4   6   7      273.01      286.68     27.82 o 
  -3   6   7      394.16      353.23     29.85 o 
  -2   6   7      328.02      304.15     24.49 o 
  -1   6   7      222.14      254.51     20.09 o 
   0   6   7       41.88       38.26      8.71 o 
   1   6   7      125.18      106.86     13.37 o 
   2   6   7       91.38       96.74     15.41 o 
   3   6   7      753.47      825.28    101.76 o 
   4   6   7      166.31      170.36     24.82 o 
   5   6   7      118.68       73.12     20.96 o 
   6   6   7        0.47        7.15     12.46 o 
 -12   7   7        2.49        8.66      8.10 o 
 -11   7   7        6.15        5.15      7.05 o 
 -10   7   7      198.15      196.27     26.76 o 
  -9   7   7      343.39      417.46     35.93 o 
  -8   7   7        4.41        2.32      7.05 o 
  -7   7   7        0.08        5.89      7.73 o 
  -6   7   7       96.46       97.84     18.93 o 
  -5   7   7      414.90      479.86     34.97 o 
  -4   7   7      314.22      378.73     32.65 o 
  -3   7   7        3.24       -2.90      7.82 o 
  -2   7   7       19.09       28.67      7.80 o 
  -1   7   7        0.50        2.98      4.41 o 
   0   7   7      428.98      501.15     30.86 o 
   1   7   7       32.34       35.53      9.09 o 
   2   7   7      595.66      680.74     30.60 o 
   3   7   7     1023.69     1157.34     42.02 o 
   4   7   7      658.44      565.34     45.69 o 
   5   7   7       35.52        6.66     12.94 o 
 -12   8   7      121.69      165.07     27.53 o 
 -11   8   7      247.13      252.64     22.08 o 
 -10   8   7      169.08      237.51     29.94 o 
  -9   8   7       10.56       31.01     12.27 o 
  -8   8   7       19.94       11.49      9.47 o 
  -7   8   7        3.51        8.89      8.79 o 
  -6   8   7      962.33      817.44     48.78 o 
  -5   8   7      375.40      483.91     37.38 o 
  -4   8   7        4.38        6.09     10.53 o 
  -3   8   7       55.41       55.81     10.50 o 
  -2   8   7      199.21      215.38     18.43 o 
  -1   8   7      669.02      743.55     32.09 o 
   0   8   7      166.91      156.84     21.59 o 
   1   8   7       14.99        8.75      6.31 o 
   2   8   7       40.98       20.65     11.98 o 
   3   8   7       11.51       -0.87      6.95 o 
   4   8   7      362.76      479.47     46.46 o 
 -11   9   7        2.09        0.39      9.37 o 
 -10   9   7       23.18       13.33     10.24 o 
  -9   9   7        1.19        2.12      7.44 o 
  -8   9   7        3.83        2.51      8.21 o 
  -7   9   7      562.05      641.06     46.17 o 
  -6   9   7       83.75       73.21     19.80 o 
  -5   9   7        4.34       16.90     13.43 o 
  -4   9   7       62.69       66.07     18.35 o 
  -3   9   7       30.05       41.46     10.30 o 
  -2   9   7      518.98      549.94     28.26 o 
  -1   9   7      284.03      304.44     33.23 o 
   0   9   7        3.23        5.82      6.78 o 
   1   9   7        5.52        6.63      7.32 o 
   2   9   7        8.44       -1.84      8.21 o 
   3   9   7      934.93     1030.41     65.00 o 
 -11  10   7       22.10       11.20     11.59 o 
 -10  10   7      266.22      325.80     37.28 o 
  -9  10   7        0.36        0.39      7.73 o 
  -8  10   7       37.58       14.39     13.23 o 
  -7  10   7      127.89       96.98     24.34 o 
  -6  10   7     1626.39     1654.09     77.37 o 
  -5  10   7     2118.96     1982.21     85.58 o 
  -4  10   7       50.47       36.51     16.03 o 
  -3  10   7      115.10      117.19     16.00 o 
  -2  10   7      124.77      139.66     17.44 o 
  -1  10   7        6.05       -0.07      7.10 o 
   0  10   7      260.75      288.80     23.95 o 
   1  10   7       31.24       48.10     16.23 o 
   2  10   7       56.05       53.03     18.45 o 
 -10  11   7       16.51       32.55     15.36 o 
  -9  11   7        2.09       -4.44     10.05 o 
  -8  11   7       30.57       10.05     15.16 o 
  -7  11   7       10.27       19.12     14.87 o 
  -6  11   7      322.57      332.56     38.54 o 
  -5  11   7      158.22      178.01     28.98 o 
  -4  11   7       12.43       16.71     15.94 o 
  -3  11   7        0.20        5.94      7.47 o 
  -2  11   7       30.02       14.72      9.43 o 
  -1  11   7       66.41       53.72     13.23 o 
   0  11   7       31.18       24.63     12.94 o 
   1  11   7        1.89        5.70      9.95 o 
  -8  12   7        0.65        6.57     13.33 o 
  -7  12   7        5.48       27.91     18.16 o 
  -6  12   7       59.11      108.95     26.85 o 
  -5  12   7        6.44        4.54     13.91 o 
  -4  12   7       10.82        0.68     14.10 o 
  -3  12   7       48.85       62.19     13.97 o 
  -2  12   7        0.05        3.76      7.77 o 
   0 -13   8       49.98       24.05     19.22 o 
   1 -13   8        4.95       13.04     15.07 o 
   2 -13   8       33.76       40.86     17.00 o 
   3 -13   8      102.99      101.32     24.44 o 
   4 -13   8        8.26       -1.26     10.53 o 
   5 -13   8       64.51       60.27     20.19 o 
  -3 -12   8       94.44      130.69     29.85 o 
  -2 -12   8       65.18       39.60     18.45 o 
  -1 -12   8      757.62      634.79     50.90 o 
   0 -12   8        6.08        0.68     13.72 o 
   1 -12   8        0.76        2.70     10.53 o 
   2 -12   8      197.39      163.33     28.30 o 
   3 -12   8        1.19       -2.32      9.56 o 
   4 -12   8       87.91      114.65     23.66 o 
   5 -12   8        0.45       -1.35      6.86 o 
   6 -12   8       54.41       63.25     14.13 o 
   7 -12   8       73.83       91.47     16.56 o 
  -4 -11   8        6.94       -1.93     12.94 o 
  -3 -11   8       21.44       21.15     15.65 o 
  -2 -11   8      441.79      410.79     42.21 o 
  -1 -11   8       61.60       81.52     22.31 o 
   0 -11   8       27.57        8.02     12.94 o 
   1 -11   8        0.06       -4.15      7.34 o 
   2 -11   8      231.32      261.08     31.78 o 
   3 -11   8      623.18      673.52     47.62 o 
   4 -11   8       40.23       38.95     11.26 o 
   5 -11   8       27.57       14.46      8.47 o 
   6 -11   8       26.98       23.50     10.08 o 
   7 -11   8       22.94       21.87     14.20 o 
   8 -11   8      161.09      173.04     20.46 o 
  -6 -10   8       39.14       34.84     12.78 o 
  -5 -10   8       12.65       -2.51     14.78 o 
  -4 -10   8       40.49       39.99     19.99 o 
  -3 -10   8       21.90       18.93     14.78 o 
  -2 -10   8      890.20      974.49     58.82 o 
  -1 -10   8       13.28       26.85     14.68 o 
   0 -10   8       70.65       63.75     17.68 o 
   1 -10   8       49.41       25.98     12.85 o 
   2 -10   8      137.59      125.18     23.86 o 
   3 -10   8     1287.05     1371.44    125.95 o 
   4 -10   8       54.27       45.27     10.93 o 
   5 -10   8        0.16       -3.98      5.15 o 
   6 -10   8       18.12       12.02      8.59 o 
   7 -10   8        7.21        6.98      6.42 o 
   8 -10   8      176.47      217.43     21.49 o 
  -7  -9   8      127.64      130.88     26.27 o 
  -6  -9   8       77.15       59.77     29.80 o 
  -5  -9   8      170.81      178.25     19.99 o 
  -4  -9   8      184.30      175.29     46.31 o 
  -3  -9   8       30.26       16.42     12.94 o 
  -2  -9   8      865.52      889.78     53.51 o 
  -1  -9   8      109.10      104.51     20.96 o 
   0  -9   8        7.84       15.55      9.27 o 
   1  -9   8      143.83      136.19     22.31 o 
   2  -9   8      449.62      534.42     26.27 o 
   3  -9   8      676.11      679.28     29.94 o 
   4  -9   8       92.53       97.31     13.63 o 
   5  -9   8        0.01        0.22      6.37 o 
   6  -9   8      113.21       92.25     14.22 o 
   7  -9   8      352.05      425.14     31.97 o 
   8  -9   8       28.53       25.37     16.28 o 
   9  -9   8       79.50       48.39     18.55 o 
  -8  -8   8       43.59       65.00     22.02 o 
  -7  -8   8      167.84      134.36     25.02 o 
  -6  -8   8        1.91       11.98     10.43 o 
  -5  -8   8       30.18       13.91     10.34 o 
  -4  -8   8        0.98       -2.30      5.59 o 
  -3  -8   8      416.48      396.35     22.66 o 
  -2  -8   8      526.24      597.60     40.95 o 
  -1  -8   8      337.29      349.27     31.87 o 
   0  -8   8       67.43       59.98     15.45 o 
   1  -8   8        2.33        1.56      4.01 o 
   2  -8   8     1196.18     1282.10     41.02 o 
   3  -8   8      183.13      198.18     16.90 o 
   4  -8   8       83.04       94.63     13.09 o 
   5  -8   8       73.89       75.66     12.29 o 
   6  -8   8        3.57       -6.88      6.76 o 
   7  -8   8      191.27      206.45     19.23 o 
   8  -8   8       32.64       22.80     14.10 o 
   9  -8   8        0.17       -2.12     10.72 o 
  -9  -7   8       34.71       30.52     15.84 o 
  -8  -7   8       49.60       50.61     16.81 o 
  -7  -7   8        3.02       15.26      9.95 o 
  -6  -7   8      324.37      308.22     31.97 o 
  -5  -7   8       87.94       96.01     18.55 o 
  -4  -7   8       32.78       37.77     11.59 o 
  -3  -7   8      838.95      758.42     40.08 o 
  -2  -7   8        1.71        0.17      4.08 o 
  -1  -7   8      353.50      381.43     30.52 o 
   0  -7   8       78.66       80.24     11.88 o 
   1  -7   8      180.25      226.80     15.76 o 
   2  -7   8      682.73      782.23     29.66 o 
   3  -7   8       57.15       46.15     17.39 o 
   4  -7   8       26.46       14.34      6.36 o 
   5  -7   8       35.49       40.16      9.46 o 
   6  -7   8      178.97      184.75     28.69 o 
   7  -7   8      159.45      199.62     37.52 o 
   8  -7   8       16.73        9.76     11.40 o 
   9  -7   8       36.47       16.61     10.82 o 
  10  -7   8        6.97       -2.41      6.95 o 
  -9  -6   8      145.83      132.62     26.27 o 
  -8  -6   8       34.74       28.78     14.20 o 
  -7  -6   8       50.45       49.45     16.03 o 
  -6  -6   8      588.94      664.44     42.69 o 
  -5  -6   8        0.57       -2.61      4.93 o 
  -4  -6   8       30.10       29.85     10.72 o 
  -3  -6   8       10.38       12.56      8.21 o 
  -2  -6   8      189.86      188.61     23.04 o 
  -1  -6   8        1.02        1.79      4.02 o 
   0  -6   8        1.35        1.35      3.06 o 
   1  -6   8      504.03      588.14     23.95 o 
   2  -6   8        0.32        0.57      3.86 o 
   3  -6   8      301.68      321.06     18.69 o 
   4  -6   8       58.74       38.18      8.46 o 
   5  -6   8       37.05       40.08     20.33 o 
   6  -6   8      300.10      342.45     20.91 o 
   7  -6   8       53.37       32.26     14.68 o 
   8  -6   8       98.16       90.12     19.99 o 
   9  -6   8       15.58        6.57      9.18 o 
  10  -6   8       35.94       18.06     11.40 o 
 -10  -5   8      101.44       86.83     21.73 o 
  -9  -5   8      279.49      215.88     31.10 o 
  -8  -5   8       38.77       43.85     15.55 o 
  -7  -5   8      246.18      223.89     27.91 o 
  -6  -5   8      202.66      195.79     24.63 o 
  -5  -5   8      242.27      244.56     25.21 o 
  -4  -5   8      156.34      168.07     20.19 o 
  -3  -5   8      679.04      646.96     34.87 o 
  -2  -5   8      957.48      944.36     39.22 o 
  -1  -5   8      430.80      411.25     14.51 o 
   0  -5   8      264.32      294.46     12.12 o 
   1  -5   8      173.10      148.91     12.48 o 
   2  -5   8     1135.68     1088.91     33.96 o 
   3  -5   8      294.68      296.46     39.84 o 
   4  -5   8      146.23      154.06     13.68 o 
   5  -5   8        4.51       -2.25      4.75 o 
   6  -5   8       77.50       51.77     15.36 o 
   7  -5   8      400.86      407.51     36.41 o 
   8  -5   8        8.76       -2.41      5.51 o 
   9  -5   8       37.30       14.97     10.34 o 
  10  -5   8       81.49       45.98     16.42 o 
 -10  -4   8      105.78      107.02     24.05 o 
  -9  -4   8      119.78      119.00     24.24 o 
  -8  -4   8       32.99       23.47     11.11 o 
  -7  -4   8       40.66       42.50     13.33 o 
  -6  -4   8       62.31       74.18     16.13 o 
  -5  -4   8      270.31      254.61     24.92 o 
  -4  -4   8      541.83      554.71     33.03 o 
  -3  -4   8      808.23      830.90     24.81 o 
  -2  -4   8      200.05      201.62     11.78 o 
  -1  -4   8      476.69      499.63     19.01 o 
   0  -4   8       75.09       73.23     17.77 o 
   1  -4   8       70.13       59.32      8.33 o 
   2  -4   8       22.80       19.80      5.81 o 
   3  -4   8       78.17       79.45     12.99 o 
   4  -4   8      133.15      157.16     13.22 o 
   5  -4   8        0.14       -0.39      7.24 o 
   6  -4   8      366.36      339.13     31.87 o 
   7  -4   8       63.55       60.85     16.32 o 
   8  -4   8      513.06      519.07     40.76 o 
   9  -4   8       33.65       49.74     16.23 o 
  10  -4   8       43.95       54.96     17.77 o 
 -11  -3   8        4.76       -1.26      8.11 o 
 -10  -3   8      307.32      224.96     32.36 o 
  -9  -3   8       25.62       31.97     12.75 o 
  -8  -3   8        0.77       -1.55      6.57 o 
  -7  -3   8        1.28       -0.87      5.70 o 
  -6  -3   8       17.51       16.52      8.11 o 
  -5  -3   8      130.74      101.03     16.42 o 
  -4  -3   8      119.75      100.64      8.70 o 
  -3  -3   8      143.73      142.08     18.98 o 
  -2  -3   8      269.16      299.23     19.51 o 
  -1  -3   8       14.43       16.32      6.47 o 
   0  -3   8      308.65      328.73     16.12 o 
   1  -3   8      582.50      572.43     21.59 o 
   2  -3   8      182.78      201.49     13.31 o 
   3  -3   8      432.43      470.96     19.91 o 
   4  -3   8      273.94      259.44     26.66 o 
   5  -3   8      851.26      907.84     48.97 o 
   6  -3   8      281.32      289.38     29.85 o 
   7  -3   8      151.71      108.37     21.15 o 
   8  -3   8     2306.66     2655.24    104.99 o 
   9  -3   8       46.39       28.30     12.94 o 
  10  -3   8       15.14       20.67     12.94 o 
 -11  -2   8        5.72       -5.12     12.85 o 
 -10  -2   8       43.01       46.85     16.32 o 
  -9  -2   8       91.09       81.62     19.32 o 
  -8  -2   8      133.19      198.39     26.66 o 
  -7  -2   8       90.75      113.20     19.51 o 
  -6  -2   8      183.29      184.58     21.73 o 
  -5  -2   8       60.90       68.21     14.83 o 
  -4  -2   8      118.33      105.10      9.36 o 
  -3  -2   8        7.25        2.80      4.15 o 
  -2  -2   8        2.39        9.56      5.41 o 
  -1  -2   8      956.87      895.87     38.64 o 
   0  -2   8      739.78      816.26     25.80 o 
   1  -2   8       23.76       17.46      4.83 o 
   2  -2   8      413.41      408.45     17.31 o 
   3  -2   8      212.55      203.60     13.46 o 
   4  -2   8      196.82      214.04     14.74 o 
   5  -2   8       39.58       55.93     14.39 o 
   6  -2   8       77.97       65.00     15.94 o 
   7  -2   8       88.83       74.28     18.55 o 
   8  -2   8      458.66      520.33     41.73 o 
   9  -2   8      264.21      328.50     37.28 o 
 -12  -1   8        2.57        7.63     14.20 o 
 -11  -1   8      351.10      301.84     38.35 o 
 -10  -1   8      157.67      132.52     26.18 o 
  -9  -1   8        1.64        2.22      8.79 o 
  -8  -1   8       34.73       33.52     12.56 o 
  -7  -1   8      252.45      278.66     26.66 o 
  -6  -1   8       73.40       74.10      8.98 o 
  -5  -1   8       65.69       53.50      7.84 o 
  -4  -1   8       44.83       48.10      9.18 o 
  -3  -1   8      245.14      233.94     17.48 o 
  -2  -1   8     3433.83     3384.10     96.01 o 
  -1  -1   8     2326.22     2403.43     76.02 o 
   0  -1   8      392.28      312.56     22.41 o 
   1  -1   8       47.75       56.75      6.75 o 
   2  -1   8       47.58       48.59     11.40 o 
   3  -1   8        2.16        1.24      3.04 o 
   4  -1   8      493.55      550.84     23.82 o 
   5  -1   8       16.97       14.38      5.37 o 
   6  -1   8      161.27      155.83     21.68 o 
   7  -1   8        4.78       -0.77      7.24 o 
   8  -1   8      272.13      278.95     32.94 o 
   9  -1   8        1.32       -3.57      8.40 o 
 -12   0   8       60.66       55.54     22.22 o 
 -11   0   8        9.65       15.07     14.30 o 
 -10   0   8       70.38       61.24     19.22 o 
  -9   0   8      153.68      109.44     22.31 o 
  -8   0   8       11.21       -1.06      7.53 o 
  -7   0   8       52.80       64.72      9.29 o 
  -6   0   8      616.29      681.64     25.36 o 
  -5   0   8        2.01        2.51      4.64 o 
  -4   0   8      122.65      102.48     12.94 o 
  -3   0   8       31.83       28.30      8.40 o 
  -2   0   8     6332.47     6394.99    163.24 o 
  -1   0   8    24108.13    25855.03    580.50 o 
   0   0   8     2359.40     2463.12     79.88 o 
   1   0   8      338.48      352.85     11.94 o 
   2   0   8      593.18      645.14     33.61 o 
   3   0   8       37.25       41.47      7.75 o 
   4   0   8     1089.72     1190.39     63.51 o 
   5   0   8      223.65      234.18     18.04 o 
   6   0   8      276.40      286.18     32.55 o 
   7   0   8       31.59       37.39      9.73 o 
   8   0   8       36.97       31.58     14.39 o 
   9   0   8       29.51       38.73     15.84 o 
 -12   1   8        9.68       13.14     15.07 o 
 -11   1   8      458.81      439.67     43.37 o 
 -10   1   8        1.58        4.15     12.17 o 
  -9   1   8      345.48      305.99     31.58 o 
  -8   1   8        0.93        1.77      6.23 o 
  -7   1   8       69.74       69.70     10.39 o 
  -6   1   8        0.43       -0.87      5.02 o 
  -5   1   8      612.16      577.80     30.52 o 
  -4   1   8     1190.03     1096.96     43.85 o 
  -3   1   8      877.25      840.42     37.57 o 
  -2   1   8      208.08      198.01     18.83 o 
  -1   1   8     7134.76     7524.11    190.86 o 
   0   1   8       27.36       21.00      5.72 o 
   1   1   8      364.04      338.99     31.20 o 
   2   1   8       41.82       37.62      7.40 o 
   3   1   8      373.24      384.79     50.71 o 
   4   1   8       60.92       78.52     11.40 o 
   5   1   8      309.79      323.05     21.24 o 
   6   1   8        9.92       11.02      6.13 o 
   7   1   8       26.23       28.31     15.21 o 
   8   1   8       62.88       74.11     14.29 o 
   9   1   8       44.15       53.90     18.45 o 
 -12   2   8        4.27        0.00     13.81 o 
 -11   2   8       70.25       35.93     16.13 o 
 -10   2   8     1215.95     1290.92     65.87 o 
  -9   2   8       72.23       79.37     23.95 o 
  -8   2   8      267.19      285.96     19.25 o 
  -7   2   8      659.73      692.45     36.70 o 
  -6   2   8      361.82      405.00     27.33 o 
  -4   2   8       20.23       20.57      8.11 o 
  -3   2   8      178.75      187.38     18.74 o 
  -2   2   8        5.62       20.57      7.82 o 
  -1   2   8        0.18        6.37      5.12 o 
   0   2   8     1441.09     1463.88     40.94 o 
   1   2   8       14.71        4.09      3.64 o 
   2   2   8       48.73       41.29      7.97 o 
   3   2   8      420.68      416.72     33.18 o 
   4   2   8      574.36      546.28     26.02 o 
   5   2   8      129.29      140.73     15.43 o 
   6   2   8       62.43       85.34     13.63 o 
   7   2   8      178.43      240.06     58.29 o 
   8   2   8        8.96        6.10      8.02 o 
 -12   3   8       38.53       17.29     15.45 o 
 -11   3   8     1066.08     1049.73     61.04 o 
 -10   3   8     1469.09     1624.62     62.93 o 
  -9   3   8       15.76        9.64      6.93 o 
  -8   3   8      716.99      731.18     40.18 o 
  -7   3   8        4.21       -2.41      5.89 o 
  -6   3   8      208.78      190.96     21.15 o 
  -4   3   8      615.01      577.70     33.32 o 
  -3   3   8      196.33      173.57     19.22 o 
  -2   3   8        1.42        5.22      6.09 o 
  -1   3   8      232.93      219.52     15.02 o 
   0   3   8      183.69      171.21     14.00 o 
   1   3   8      651.71      675.36     27.11 o 
   2   3   8        0.40       -0.31      3.92 o 
   3   3   8        3.24        3.69      4.74 o 
   4   3   8      452.88      507.46     31.68 o 
   5   3   8       38.38       45.77     10.27 o 
   6   3   8      219.11      253.74     21.40 o 
   7   3   8        0.08        5.10      6.68 o 
   8   3   8        4.21       -8.69     12.07 o 
 -12   4   8      109.57       60.08     21.25 o 
 -11   4   8        4.84       21.70      8.63 o 
 -10   4   8     1333.64     1428.53     46.56 o 
  -9   4   8     1234.11     1266.61     42.42 o 
  -8   4   8        4.36        7.82      7.15 o 
  -7   4   8       88.26       98.81     17.48 o 
  -6   4   8        6.29       14.58      8.02 o 
  -5   4   8      237.35      240.70     23.86 o 
  -4   4   8     1277.81     1325.11     55.83 o 
  -3   4   8      117.73      113.30     16.52 o 
  -2   4   8      350.75      303.68     24.05 o 
  -1   4   8      315.09      299.24     19.75 o 
   0   4   8      674.92      712.94     27.93 o 
   1   4   8       88.72       93.99     12.05 o 
   2   4   8        3.76        4.40      4.55 o 
   3   4   8      186.47      187.47     16.98 o 
   4   4   8       57.19       60.49     16.37 o 
   5   4   8      491.11      543.80     50.03 o 
   6   4   8        8.62       19.30      9.76 o 
   7   4   8       38.17       64.81     21.64 o 
 -12   5   8       33.65       34.00     17.10 o 
 -11   5   8      109.69      114.26     18.55 o 
 -10   5   8       13.13       26.63     14.10 o 
  -9   5   8      307.92      398.72     31.68 o 
  -8   5   8      230.08      237.32     26.27 o 
  -7   5   8       12.58        9.27      8.21 o 
  -6   5   8       83.75       90.02     16.90 o 
  -5   5   8      349.46      387.03     29.27 o 
  -4   5   8     1017.09     1115.32     52.54 o 
  -3   5   8      114.82       85.00     16.71 o 
  -2   5   8        8.29       14.87      5.72 o 
  -1   5   8       41.80       48.62     14.10 o 
   0   5   8      161.92      141.41     21.15 o 
   1   5   8       27.37       38.94      9.03 o 
   2   5   8      119.04      119.04     27.77 o 
   3   5   8      161.91      131.75     15.56 o 
   4   5   8      120.05      119.93     29.07 o 
   5   5   8      214.06      230.03     20.86 o 
   6   5   8       48.12       42.69     17.77 o 
 -12   6   8        0.28        0.05      6.91 o 
 -11   6   8        1.44        8.33      7.39 o 
 -10   6   8      237.70      232.59     28.11 o 
  -9   6   8        1.10       -3.57      8.21 o 
  -8   6   8       55.47       45.88     14.01 o 
  -7   6   8        3.04       14.58      9.08 o 
  -6   6   8       26.40       10.24      8.21 o 
  -5   6   8      808.02      972.65     50.90 o 
  -4   6   8        9.86       14.20     10.05 o 
  -3   6   8      227.82      231.33     25.69 o 
  -2   6   8      739.29      666.95     40.18 o 
  -1   6   8      749.46      806.59     34.68 o 
   0   6   8       67.49       86.80     12.52 o 
   1   6   8        2.57        3.56      5.68 o 
   2   6   8      192.42      199.52     18.42 o 
   3   6   8      299.61      318.58     22.63 o 
   4   6   8      680.37      757.75     34.54 o 
   5   6   8       40.21       45.98     18.06 o 
   6   6   8      100.65      130.20     28.98 o 
 -12   7   8       12.00       13.13      8.41 o 
 -11   7   8        4.11        5.80     11.78 o 
 -10   7   8      197.43      211.92     28.01 o 
  -9   7   8       28.00       17.77     10.91 o 
  -8   7   8      230.75      272.58     30.72 o 
  -7   7   8      155.21      146.62     23.57 o 
  -6   7   8      133.50      128.85     21.83 o 
  -5   7   8      324.18      440.74     35.54 o 
  -4   7   8      466.90      636.33     42.60 o 
  -3   7   8      346.87      401.33     34.48 o 
  -2   7   8       71.02       53.01     10.05 o 
  -1   7   8      413.46      416.02     23.49 o 
   0   7   8      187.49      175.28     17.07 o 
   1   7   8      575.16      586.22     28.57 o 
   2   7   8        0.74        5.00      7.27 o 
   3   7   8       53.29       29.56     18.16 o 
   4   7   8      296.10      190.38     31.20 o 
   5   7   8        0.03        2.99     12.56 o 
 -12   8   8        1.77        7.96      8.11 o 
 -11   8   8       37.52       24.72      9.93 o 
 -10   8   8       25.49       45.40     14.87 o 
  -9   8   8      279.66      307.73     33.52 o 
  -8   8   8       80.77      119.87     23.28 o 
  -7   8   8       87.70       76.60     18.26 o 
  -6   8   8      232.97      264.94     30.72 o 
  -5   8   8        0.33        7.24     10.72 o 
  -4   8   8      731.91      762.48     47.81 o 
  -3   8   8       19.96       29.27     14.10 o 
  -2   8   8       10.12        8.27      6.11 o 
  -1   8   8      394.54      457.91     25.89 o 
   0   8   8       79.27       77.74     12.89 o 
   1   8   8      343.72      386.65     25.29 o 
   2   8   8       21.95       15.68      8.84 o 
   3   8   8      103.80      129.33     27.43 o 
   4   8   8      106.09       99.87     25.98 o 
 -11   9   8        1.19        6.95      9.76 o 
 -10   9   8        1.79       11.11     11.20 o 
  -9   9   8      401.58      343.95     36.70 o 
  -8   9   8       26.34       13.52     11.30 o 
  -7   9   8        1.67       13.52     10.53 o 
  -6   9   8       82.89      114.94     23.95 o 
  -5   9   8      129.85      166.04     26.85 o 
  -4   9   8      225.66      238.87     30.33 o 
  -3   9   8      104.49       97.70     14.74 o 
  -2   9   8        5.32        3.68      6.72 o 
  -1   9   8       50.01       76.17     18.88 o 
   0   9   8      284.49      262.60     38.10 o 
   1   9   8       95.53      100.23     15.91 o 
   2   9   8        7.67        5.99      8.40 o 
   3   9   8       29.20       18.35     13.43 o 
 -10  10   8       67.57       87.80     22.70 o 
  -9  10   8       21.01       20.28     11.78 o 
  -8  10   8       20.14       11.01     12.56 o 
  -7  10   8       40.43       75.53     22.99 o 
  -6  10   8      179.77      150.10     28.30 o 
  -5  10   8      229.15      188.16     29.85 o 
  -4  10   8        3.93        7.24     11.78 o 
  -3  10   8       79.73       78.06     14.19 o 
  -2  10   8        0.51       -0.43      6.12 o 
  -1  10   8        0.23        4.31      6.82 o 
   0  10   8      151.53      162.75     40.57 o 
   1  10   8        3.65        7.24     10.91 o 
  -9  11   8        0.34       11.30     11.30 o 
  -8  11   8       47.02       37.28     18.55 o 
  -7  11   8       10.73       -3.48     15.07 o 
  -6  11   8        4.63       -6.66     14.49 o 
  -5  11   8      116.35      137.54     28.11 o 
  -4  11   8      101.02      104.22     25.40 o 
  -3  11   8       30.20       35.68     10.99 o 
  -2  11   8       23.98        9.58      9.07 o 
  -1  11   8      125.22      173.35     39.26 o 
  -7  12   8        0.00       -5.89     13.23 o 
  -6  12   8       22.51       13.72     17.68 o 
  -5  12   8        4.08       -0.58     15.55 o 
  -4  12   8       20.88       30.14     19.12 o 
  -3  12   8        7.63       10.54      9.56 o 
   1 -13   9        0.76       -5.70      8.89 o 
   2 -13   9       17.56       34.00     15.45 o 
   3 -13   9        0.22       12.56     12.07 o 
  -2 -12   9        5.80        7.63     16.32 o 
  -1 -12   9        0.08        2.12     14.49 o 
   0 -12   9       59.27       36.90     15.74 o 
   1 -12   9        0.32        8.79      9.76 o 
   2 -12   9       11.02       -8.60      8.60 o 
   3 -12   9        1.69       -6.86      8.31 o 
   4 -12   9      120.32      113.30     24.63 o 
   5 -12   9        5.39       -3.13      7.31 o 
   6 -12   9       28.03       21.62      9.92 o 
  -4 -11   9       61.85       29.56     18.64 o 
  -3 -11   9        0.12       -0.19     12.65 o 
  -2 -11   9       36.46       31.58     18.64 o 
  -1 -11   9      189.56      157.92     28.78 o 
   0 -11   9        4.06        0.10      9.27 o 
   1 -11   9       97.03       71.77     18.93 o 
   2 -11   9       15.83       31.10     14.49 o 
   3 -11   9      422.12      370.23     37.77 o 
   4 -11   9        3.45       -0.14      6.71 o 
   5 -11   9        7.26       -7.08     15.21 o 
   6 -11   9        3.07        6.72      8.21 o 
   7 -11   9        5.02       13.80      9.34 o 
  -5 -10   9      166.10      121.22     28.78 o 
  -4 -10   9      321.21      416.49     43.66 o 
  -3 -10   9       18.71        9.85     14.78 o 
  -2 -10   9       11.65        3.96     13.52 o 
  -1 -10   9        9.85       -1.35      6.47 o 
   0 -10   9      106.14      106.25     22.41 o 
   1 -10   9      153.18      168.74     26.85 o 
   2 -10   9      426.22      492.70     42.40 o 
   3 -10   9      631.74      691.13     32.05 o 
   4 -10   9     1028.88     1168.63     63.70 o 
   5 -10   9      233.34      243.00     21.92 o 
   6 -10   9       29.39       21.41      9.23 o 
   7 -10   9       86.72       69.07     13.99 o 
   8 -10   9       30.16       26.87     10.92 o 
  -6  -9   9      105.52       89.25     21.15 o 
  -5  -9   9       21.76       14.73      8.02 o 
  -4  -9   9       27.90       11.01     14.20 o 
  -3  -9   9        1.61        6.28     12.46 o 
  -2  -9   9       18.62       16.42     10.53 o 
  -1  -9   9       33.49       30.43     12.46 o 
   0  -9   9      110.86       94.95     19.70 o 
   1  -9   9       76.43       68.39     17.48 o 
   2  -9   9      257.60      332.24     22.17 o 
   3  -9   9      100.11       89.55     13.22 o 
   4  -9   9      487.61      565.25     28.79 o 
   5  -9   9       23.34       28.41      9.42 o 
   6  -9   9       62.29       76.38     33.13 o 
   7  -9   9       15.13       12.34      8.29 o 
   8  -9   9       61.94       60.56     19.99 o 
  -7  -8   9       10.11       -8.50      8.50 o 
  -6  -8   9       84.11       70.22     18.16 o 
  -5  -8   9      266.75      231.91     27.91 o 
  -4  -8   9      162.25      177.41     17.71 o 
  -3  -8   9      246.38      241.47     29.46 o 
  -2  -8   9      172.22      215.01     28.01 o 
  -1  -8   9       54.64       43.85     13.72 o 
   0  -8   9      136.25      140.44     22.41 o 
   1  -8   9        0.52        0.18      4.73 o 
   2  -8   9      167.31      185.98     27.48 o 
   3  -8   9      222.18      254.86     21.88 o 
   4  -8   9        1.16        1.51      5.66 o 
   5  -8   9      202.76      232.33     19.35 o 
   6  -8   9       32.69       50.12     11.22 o 
   7  -8   9       34.08       69.54     20.19 o 
   8  -8   9       38.99        9.85     12.36 o 
   9  -8   9        2.08        7.34     12.46 o 
  -8  -7   9       12.43       19.22     13.33 o 
  -7  -7   9       86.58       37.67     14.68 o 
  -6  -7   9     1560.67     1710.21     76.89 o 
  -5  -7   9      939.75      869.21     48.68 o 
  -4  -7   9        5.80       11.69      8.89 o 
  -3  -7   9      393.16      446.23     23.05 o 
  -2  -7   9        0.32        6.76      6.95 o 
  -1  -7   9       66.69       42.89     12.17 o 
   0  -7   9       33.15       42.09      8.69 o 
   1  -7   9      217.58      227.35     20.86 o 
   2  -7   9      483.77      534.34     47.38 o 
   3  -7   9      163.31      196.97     16.45 o 
   4  -7   9        2.73       -0.56      5.09 o 
   5  -7   9       63.37       83.85     12.53 o 
   6  -7   9        8.92       15.13      7.30 o 
   7  -7   9       37.96       56.50     17.97 o 
   8  -7   9       10.16        2.22     10.91 o 
   9  -7   9       26.89       22.60     14.01 o 
  -9  -6   9       49.40       35.35     15.26 o 
  -8  -6   9      283.61      297.21     33.90 o 
  -7  -6   9       69.56       99.58     20.96 o 
  -6  -6   9      573.85      600.21     41.53 o 
  -5  -6   9      214.33      280.21     27.91 o 
  -4  -6   9      462.70      463.15     32.36 o 
  -3  -6   9       17.98       15.74      8.60 o 
  -2  -6   9      119.64      128.97     29.27 o 
  -1  -6   9     1149.58     1431.87     51.43 o 
   0  -6   9        5.78        3.10      3.96 o 
   1  -6   9        1.48        4.90      4.26 o 
   2  -6   9      112.54      112.66     12.46 o 
   3  -6   9       43.81       34.28      8.00 o 
   4  -6   9       14.50        3.23      5.06 o 
   5  -6   9       75.84       86.77     28.59 o 
   6  -6   9       12.57       12.07     10.62 o 
   7  -6   9       96.44       85.19     20.77 o 
   8  -6   9       21.55       24.15     11.98 o 
   9  -6   9        3.04       -6.57      5.60 o 
 -10  -5   9       93.82       94.56     24.34 o 
  -9  -5   9        0.56       -0.48      7.05 o 
  -8  -5   9       18.16       25.69     12.36 o 
  -7  -5   9      535.97      471.45     37.48 o 
  -6  -5   9      120.11      113.69     20.38 o 
  -5  -5   9      154.32      169.61     22.02 o 
  -4  -5   9      240.72      233.55     23.18 o 
  -3  -5   9       10.49        6.95      7.15 o 
  -2  -5   9      408.50      415.23     17.88 o 
  -1  -5   9        1.75        2.47      3.30 o 
   0  -5   9       16.01       16.06      5.55 o 
   1  -5   9      640.00      685.79     26.67 o 
   2  -5   9       63.98       71.86     10.23 o 
   3  -5   9      679.36      741.45     28.20 o 
   4  -5   9      150.58      151.24     14.17 o 
   5  -5   9        2.67       12.85     10.24 o 
   6  -5   9      218.58      154.25     24.73 o 
   7  -5   9        3.79       -7.53      5.02 o 
   8  -5   9       21.54       18.45     11.49 o 
   9  -5   9       46.99       16.71     10.91 o 
 -10  -4   9        0.14       -1.64      9.66 o 
  -9  -4   9       11.30       -0.39      9.37 o 
  -8  -4   9      163.66      150.68     25.21 o 
  -7  -4   9      128.99      121.41     21.54 o 
  -6  -4   9      791.41      803.82     46.75 o 
  -5  -4   9      216.42      197.62     22.80 o 
  -4  -4   9      140.11       97.36     15.74 o 
  -3  -4   9      473.61      483.73     19.39 o 
  -2  -4   9      344.65      365.75     16.82 o 
  -1  -4   9       72.46       90.60     13.91 o 
   0  -4   9        2.06        0.37      3.87 o 
   1  -4   9      327.94      341.20     17.72 o 
   2  -4   9      257.26      277.33     16.58 o 
   3  -4   9       35.39       39.35      8.44 o 
   4  -4   9      203.35      162.27     23.47 o 
   5  -4   9       31.06       22.80     11.49 o 
   6  -4   9      408.05      388.87     35.35 o 
   7  -4   9      883.04     1005.88     58.34 o 
   8  -4   9       40.05       16.71     10.34 o 
   9  -4   9       17.19       12.56     10.43 o 
 -11  -3   9        6.13       -2.03      7.63 o 
 -10  -3   9       16.14        4.73      9.47 o 
  -9  -3   9        0.01       -8.02      6.18 o 
  -8  -3   9       28.13       28.78     12.56 o 
  -7  -3   9      828.55      909.87     51.58 o 
  -6  -3   9       97.02       91.86     17.48 o 
  -5  -3   9      101.94      104.61     16.81 o 
  -4  -3   9      555.22      512.79     19.96 o 
  -3  -3   9      117.03      120.27     10.74 o 
  -2  -3   9      194.90      193.85     17.87 o 
  -1  -3   9       68.78       89.25     13.72 o 
   0  -3   9      828.20      921.20     29.71 o 
   1  -3   9      772.80      716.17     25.78 o 
   2  -3   9      379.75      443.09     19.84 o 
   3  -3   9       11.53        6.09      8.50 o 
   4  -3   9      146.06      116.97     20.48 o 
   5  -3   9      215.36      209.41     25.98 o 
   6  -3   9        2.43       10.24      7.63 o 
   7  -3   9       91.46       86.06     19.90 o 
   8  -3   9       92.72       93.40     21.83 o 
   9  -3   9        0.86       -3.09      7.63 o 
 -11  -2   9      250.84      215.39     33.23 o 
 -10  -2   9      157.75      151.55     27.33 o 
  -9  -2   9      101.21      137.64     25.50 o 
  -8  -2   9        9.27        6.76      8.11 o 
  -7  -2   9      288.05      338.64     31.78 o 
  -6  -2   9      185.49      140.63     20.48 o 
  -5  -2   9        9.30       14.08      5.51 o 
  -4  -2   9       42.83       56.99      8.08 o 
  -3  -2   9      753.31      733.21     34.10 o 
  -2  -2   9       38.64       36.41      9.76 o 
  -1  -2   9      169.75      148.94     17.00 o 
   0  -2   9      502.79      554.90     21.74 o 
   1  -2   9       11.76        7.35      3.85 o 
   2  -2   9     1073.92     1259.62     57.28 o 
   3  -2   9       69.89       62.38      9.36 o 
   4  -2   9        3.82        1.26      5.31 o 
   5  -2   9       87.77       63.46     15.94 o 
   6  -2   9      131.37      129.91     23.18 o 
   7  -2   9      271.94      256.25     31.78 o 
   8  -2   9        0.20       -4.35      7.15 o 
   9  -2   9       14.80       12.85     10.91 o 
 -11  -1   9       59.06       86.16     24.73 o 
 -10  -1   9       50.08       56.99     19.70 o 
  -9  -1   9       54.22       37.48     14.20 o 
  -8  -1   9      223.40      180.43     25.31 o 
  -7  -1   9        5.57       -0.87      5.02 o 
  -6  -1   9     2516.84     2615.04     67.76 o 
  -5  -1   9      162.62      205.16     17.58 o 
  -4  -1   9      313.74      269.00     18.83 o 
  -3  -1   9       50.00       34.29      8.89 o 
  -2  -1   9       31.47       29.46      8.69 o 
  -1  -1   9     1366.80     1264.16     51.48 o 
   0  -1   9        0.09       -2.61      3.96 o 
   1  -1   9      879.20      841.00     43.27 o 
   2  -1   9      684.88      680.57     26.21 o 
   3  -1   9      308.01      280.97     17.34 o 
   4  -1   9        1.09        1.58      4.00 o 
   5  -1   9       25.39       23.27      7.53 o 
   6  -1   9      462.90      549.98     41.73 o 
   7  -1   9       57.93       61.04     17.39 o 
   8  -1   9       43.59       41.15     15.45 o 
   9  -1   9        9.10       15.16     12.46 o 
 -12   0   9       78.46       67.90     23.76 o 
 -11   0   9      450.27      415.91     43.66 o 
 -10   0   9       60.83       51.00     19.22 o 
  -9   0   9        1.64       12.46     12.17 o 
  -8   0   9      150.36      194.05     26.37 o 
  -7   0   9      913.62      992.61     32.98 o 
  -6   0   9      425.11      379.60     24.73 o 
  -5   0   9       86.35       85.96     13.04 o 
  -4   0   9       45.29       49.65     10.72 o 
  -3   0   9      124.17      118.03     15.07 o 
  -2   0   9     6022.60     5796.81    154.06 o 
  -1   0   9        4.22        2.41      4.93 o 
   0   0   9      205.86      190.47     20.48 o 
   1   0   9      173.00      144.75     26.85 o 
   2   0   9       16.95       12.15      5.12 o 
   3   0   9     1443.66     1472.20     43.67 o 
   4   0   9       18.86       21.04      6.93 o 
   5   0   9        2.70        7.68      5.78 o 
   6   0   9      127.79      127.17     15.40 o 
   7   0   9       98.54      125.37     23.86 o 
   8   0   9        0.07       14.68     10.34 o 
 -12   1   9      185.38      242.34     36.90 o 
 -11   1   9      360.36      397.95     41.92 o 
 -10   1   9      217.39      181.78     28.98 o 
  -9   1   9      139.44      137.06     24.34 o 
  -8   1   9       22.98       28.38     14.87 o 
  -7   1   9     1135.28     1147.57     44.04 o 
  -6   1   9        6.18       -2.32      5.60 o 
  -5   1   9      548.43      492.80     28.98 o 
  -4   1   9        1.11       -0.48      5.02 o 
  -3   1   9      281.27      225.34     20.86 o 
  -2   1   9     2607.79     2324.42     78.14 o 
  -1   1   9      695.15      679.99     36.90 o 
   0   1   9       55.85       53.61     13.62 o 
   1   1   9        0.34       -1.87      3.15 o 
   2   1   9      769.65      682.95     27.31 o 
   3   1   9      407.92      400.45     21.49 o 
   4   1   9        7.99        6.93      5.50 o 
   5   1   9      142.22      145.54     17.29 o 
   6   1   9       10.26        4.90      6.45 o 
   7   1   9       53.03       50.70     11.52 o 
   8   1   9       88.41       51.87     18.16 o 
 -12   2   9      337.23      327.82     40.18 o 
 -11   2   9        6.16        5.70     12.75 o 
 -10   2   9       93.49       74.47     20.38 o 
  -9   2   9      131.29      143.53     25.21 o 
  -8   2   9      177.06      191.05     27.05 o 
  -7   2   9      669.40      681.05     37.19 o 
  -6   2   9      263.24      289.86     24.82 o 
  -5   2   9      110.71      118.90     16.61 o 
  -4   2   9       11.81        5.89      6.28 o 
  -3   2   9      666.34      620.68     33.81 o 
  -2   2   9      224.12      232.68     21.83 o 
  -1   2   9      214.25      166.91     20.28 o 
   0   2   9       24.42       33.49      7.77 o 
   1   2   9      233.18      276.67     18.23 o 
   2   2   9     1520.64     1488.18     44.94 o 
   3   2   9      296.92      303.28     41.10 o 
   4   2   9      163.45      175.64     16.97 o 
   5   2   9        1.12       -0.53      5.12 o 
   6   2   9       63.37       86.76     30.28 o 
   7   2   9      209.05      225.40     21.92 o 
 -12   3   9       25.95        8.31     13.33 o 
 -11   3   9       53.66       44.04     17.39 o 
 -10   3   9      102.75      126.73     25.69 o 
  -9   3   9      170.28      173.97     17.01 o 
  -8   3   9      608.44      673.71     38.93 o 
  -7   3   9      225.28      269.77     25.40 o 
  -6   3   9       56.99       88.19     15.55 o 
  -5   3   9       16.46       11.49      7.63 o 
  -4   3   9       49.66       49.65     12.17 o 
  -3   3   9     1106.64     1086.53     48.00 o 
  -2   3   9      136.50      155.80     19.41 o 
  -1   3   9      144.06      118.42     17.97 o 
   0   3   9        8.33        6.84      4.53 o 
   1   3   9      250.39      220.79     16.90 o 
   2   3   9      194.13      172.04     15.97 o 
   3   3   9       81.10       91.81     13.10 o 
   4   3   9        7.45        1.65      5.13 o 
   5   3   9        3.46        1.51      6.06 o 
   6   3   9       73.77      128.70     17.67 o 
   7   3   9        5.86        3.60      7.32 o 
 -12   4   9        1.01        4.64     14.39 o 
 -11   4   9      215.85      236.35     32.07 o 
 -10   4   9       20.47       30.17      9.12 o 
  -9   4   9        1.00        5.22      8.79 o 
  -8   4   9      192.23      200.71     23.95 o 
  -7   4   9       25.74       13.04      8.40 o 
  -6   4   9      725.16      828.83     44.53 o 
  -5   4   9        3.12        0.48      4.93 o 
  -4   4   9      129.75      142.95     19.61 o 
  -3   4   9      126.33      148.46     19.61 o 
  -2   4   9      295.68      220.61     23.28 o 
  -1   4   9       21.06       19.28      7.07 o 
   0   4   9      111.23       94.32     12.48 o 
   1   4   9      238.36      254.44     18.84 o 
   2   4   9       10.96        9.32      5.40 o 
   3   4   9       89.30      102.46     19.51 o 
   4   4   9        0.79       -3.17      5.04 o 
   5   4   9       12.21        7.03      7.08 o 
   6   4   9       21.83       28.43     11.06 o 
 -12   5   9       78.74       96.49     25.40 o 
 -11   5   9        8.10        5.67      7.77 o 
 -10   5   9      112.25      106.96     15.43 o 
  -9   5   9        0.01        0.10      6.86 o 
  -8   5   9       33.78       33.32     13.33 o 
  -7   5   9      271.52      280.79     28.59 o 
  -6   5   9      148.92      215.39     25.11 o 
  -5   5   9       63.33       57.28     14.68 o 
  -4   5   9      218.47      176.57     22.60 o 
  -3   5   9       87.44      103.83     17.97 o 
  -2   5   9       47.66       49.84     13.91 o 
  -1   5   9      114.34      127.78     14.46 o 
   0   5   9      230.56      227.55     18.21 o 
   1   5   9      176.36      167.46     16.55 o 
   2   5   9       57.88       81.03     14.20 o 
   3   5   9       37.39       42.35     10.27 o 
   4   5   9       75.79      101.76     15.44 o 
   5   5   9       25.24       22.70      8.95 o 
   6   5   9        0.77       -0.77     12.65 o 
 -12   6   9      119.01      161.98     19.50 o 
 -11   6   9       27.61       16.48      8.64 o 
 -10   6   9      181.47      205.06     27.43 o 
  -9   6   9        0.38       -4.83      6.28 o 
  -8   6   9      175.60      183.33     25.31 o 
  -7   6   9      188.41      214.52     26.85 o 
  -6   6   9        5.37       -2.80      4.64 o 
  -5   6   9      112.65      132.42     21.54 o 
  -4   6   9       71.99       61.72     15.16 o 
  -2   6   9      523.39      586.89     27.67 o 
  -1   6   9      535.56      609.86     58.44 o 
   0   6   9      143.76      126.13     15.50 o 
   1   6   9       89.62       86.64     28.35 o 
   2   6   9      154.55      196.05     19.14 o 
   3   6   9        0.21       -0.09      6.52 o 
   4   6   9      506.98      488.85     29.13 o 
   5   6   9       82.80       45.91     12.26 o 
 -12   7   9       38.00       71.48     22.12 o 
 -11   7   9       14.17       20.58     10.96 o 
 -10   7   9       16.02       29.65     13.04 o 
  -9   7   9       33.41       15.55     11.40 o 
  -8   7   9      181.72      212.88     28.30 o 
  -7   7   9        5.56       13.91     10.82 o 
  -6   7   9      231.99      213.46     26.85 o 
  -5   7   9       69.38       54.57     16.03 o 
  -4   7   9       75.95       47.23     16.71 o 
  -3   7   9      120.27      115.13     21.54 o 
  -2   7   9      172.86      215.38     24.29 o 
  -1   7   9        0.54       -2.89      4.43 o 
   0   7   9       12.44       -1.40      5.27 o 
   1   7   9        0.27        4.05      6.44 o 
   2   7   9        0.06        4.41      7.24 o 
   3   7   9      110.89       82.35     39.12 o 
   4   7   9       21.30        8.21     12.27 o 
 -11   8   9      280.21      520.71     44.91 o 
 -10   8   9        4.90        9.37     11.11 o 
  -9   8   9       13.88       25.40     14.10 o 
  -8   8   9        7.06       11.20     10.82 o 
  -7   8   9      266.47      227.85     29.46 o 
  -6   8   9        1.43        0.87      7.34 o 
  -5   8   9        0.07        6.86     11.98 o 
  -4   8   9       34.54       26.47     15.16 o 
  -3   8   9        4.92       14.30     13.23 o 
  -2   8   9       20.05       19.55      8.27 o 
  -1   8   9      124.11      122.95     16.44 o 
   0   8   9       20.84       27.60      9.82 o 
   1   8   9      173.77      166.94     18.81 o 
   2   8   9       19.34       14.57      9.90 o 
   3   8   9      348.51      354.77     42.31 o 
 -10   9   9      133.23      152.13     28.69 o 
  -9   9   9        0.08       -5.89      7.92 o 
  -8   9   9      108.72      151.55     27.82 o 
  -7   9   9       22.73        7.92     11.40 o 
  -6   9   9       81.45      114.27     24.44 o 
  -5   9   9      254.83      219.84     30.81 o 
  -4   9   9        0.35       -8.60     10.62 o 
  -3   9   9      120.16      132.71     26.27 o 
  -2   9   9       62.43       67.09     13.62 o 
  -1   9   9       29.18       25.25      9.36 o 
   0   9   9        5.31        6.90      8.11 o 
   1   9   9        2.72        2.03      5.81 o 
   2   9   9        0.51        2.03      8.50 o 
  -9  10   9       19.22       24.15     12.65 o 
  -8  10   9      156.11      144.21     28.30 o 
  -7  10   9      110.07       86.25     23.86 o 
  -6  10   9       69.39       83.84     24.63 o 
  -5  10   9       45.23       61.04     21.06 o 
  -4  10   9       34.96       36.99     18.06 o 
  -3  10   9        0.22       -4.35     11.98 o 
  -2  10   9       28.11       10.70      8.76 o 
  -1  10   9        5.22       -0.73      6.52 o 
   0  10   9       14.84       20.47      9.94 o 
  -8  11   9        4.46       13.91     18.64 o 
  -7  11   9        5.83       11.20     17.19 o 
  -6  11   9      318.58      306.48     38.93 o 
  -5  11   9      213.12      201.87     33.52 o 
  -4  11   9        0.70       28.49     17.48 o 
  -3  11   9      110.15      143.15     29.27 o 
  -2  11   9       64.51       42.97     15.89 o 
  -1 -12  10        6.24        0.00      9.47 o 
   0 -12  10       51.39       69.54     20.67 o 
   1 -12  10        1.88        2.80     11.78 o 
   2 -12  10        1.64        9.66      9.85 o 
   3 -12  10        3.09       -2.41      9.27 o 
   4 -12  10       41.30       18.16     12.36 o 
  -3 -11  10       50.67       54.96     21.25 o 
  -2 -11  10      202.55      176.28     30.43 o 
  -1 -11  10       55.00        8.31     11.11 o 
   0 -11  10        7.62       -2.51     10.05 o 
   1 -11  10        8.38       -8.60      8.40 o 
   2 -11  10      223.24      253.64     33.13 o 
   3 -11  10      204.31      194.34     30.04 o 
   4 -11  10      203.78      231.62     26.51 o 
   5 -11  10       17.92       28.83     10.74 o 
   6 -11  10        4.79        8.84      8.93 o 
  -5 -10  10      169.20      188.64     34.77 o 
  -4 -10  10       13.21       -5.12     14.58 o 
  -3 -10  10        0.40       -4.35     12.36 o 
  -2 -10  10        0.01        1.35      8.50 o 
  -1 -10  10      112.07      113.01     24.15 o 
   0 -10  10       72.98       94.66     22.12 o 
   1 -10  10       68.55       84.42     20.67 o 
   2 -10  10      185.82      218.87     30.52 o 
   3 -10  10      272.29      336.09     24.82 o 
   4 -10  10        0.17        0.59      5.79 o 
   5 -10  10        6.89        6.74     10.67 o 
   6 -10  10       32.02       43.26     11.72 o 
   7 -10  10       34.43       14.63     13.04 o 
  -6  -9  10      377.71      376.60     44.72 o 
  -5  -9  10        3.74       -6.86     14.87 o 
  -4  -9  10      206.29      201.10     31.39 o 
  -3  -9  10        2.75       -1.74      8.79 o 
  -2  -9  10       40.14       59.11     16.71 o 
  -1  -9  10      514.36      475.80     38.73 o 
   0  -9  10        2.47        5.51      7.92 o 
   1  -9  10      147.85      166.81     25.69 o 
   2  -9  10       44.83       44.14     10.72 o 
   3  -9  10      155.93      185.04     18.20 o 
   4  -9  10       54.68       66.12     12.36 o 
   5  -9  10       21.78       18.35     10.96 o 
   6  -9  10        1.08       -1.25      6.56 o 
   7  -9  10        3.37       -9.18      9.56 o 
  -7  -8  10        3.10       -0.68      8.60 o 
  -6  -8  10       98.02       88.67     20.28 o 
  -5  -8  10       55.99       50.42     14.78 o 
  -4  -8  10      368.94      338.06     35.64 o 
  -3  -8  10        1.13        6.37      7.63 o 
  -2  -8  10       80.70       73.70     18.74 o 
  -1  -8  10      203.53      237.61     28.88 o 
   0  -8  10      326.81      369.84     34.29 o 
   1  -8  10      245.64      255.75     19.29 o 
   2  -8  10        1.81        3.43      6.12 o 
   3  -8  10      236.25      287.69     27.58 o 
   4  -8  10       91.10       74.70     12.70 o 
   5  -8  10       37.43       44.12     11.35 o 
   6  -8  10        2.47        0.58     10.82 o 
   7  -8  10       19.92       11.88     12.27 o 
   8  -8  10       70.25       61.62     20.19 o 
  -8  -7  10       65.80       69.35     20.28 o 
  -7  -7  10       48.39       42.69     15.65 o 
  -6  -7  10      227.44      254.03     29.36 o 
  -5  -7  10     1057.89     1114.74     57.47 o 
  -4  -7  10        7.04       11.40      8.89 o 
  -3  -7  10      164.71      164.97     25.02 o 
  -2  -7  10       12.08       22.80     10.14 o 
  -1  -7  10       83.15       73.70     17.19 o 
   0  -7  10     1198.42     1321.39     44.77 o 
   1  -7  10      126.00      118.80     13.93 o 
   2  -7  10       10.50        7.29      6.42 o 
   3  -7  10      216.60      260.28     19.26 o 
   4  -7  10      171.61      151.29     32.36 o 
   5  -7  10      154.79      131.06     15.01 o 
   6  -7  10       14.07        1.64     10.05 o 
   7  -7  10       48.06       19.22     13.72 o 
   8  -7  10        0.40       -1.84     10.43 o 
  -9  -6  10       69.93       61.43     19.51 o 
  -8  -6  10      203.35      217.62     29.94 o 
  -7  -6  10       44.34       31.29     12.85 o 
  -6  -6  10        1.62        5.99      7.24 o 
  -5  -6  10      696.28      639.61     41.53 o 
  -4  -6  10      206.30      207.09     23.08 o 
  -3  -6  10      249.44      256.25     23.86 o 
  -2  -6  10       67.04       69.36     10.36 o 
  -1  -6  10      535.81      595.12     25.61 o 
   0  -6  10      702.60      714.66     28.49 o 
   1  -6  10       12.75       13.23      5.66 o 
   2  -6  10        4.19        8.90      5.80 o 
   3  -6  10       70.18       82.64     11.95 o 
   4  -6  10      275.37      340.29     20.79 o 
   5  -6  10       60.12       50.23     16.13 o 
   6  -6  10       10.73       13.04     11.20 o 
   7  -6  10       57.39       57.86     18.74 o 
   8  -6  10       39.09       34.19     14.30 o 
  -9  -5  10      157.05      197.14     30.91 o 
  -8  -5  10       54.89       66.26     17.97 o 
  -7  -5  10       10.57        2.32      8.40 o 
  -6  -5  10      602.35      627.93     42.11 o 
  -5  -5  10        1.47        5.89      7.15 o 
  -4  -5  10      427.13      489.61     32.84 o 
  -3  -5  10        2.13        0.97      6.18 o 
  -2  -5  10        2.04       -3.68      3.48 o 
  -1  -5  10      341.78      330.24     14.63 o 
   0  -5  10       10.05       14.96      5.63 o 
   1  -5  10      572.69      599.06     26.07 o 
   2  -5  10       47.69       61.63     10.53 o 
   3  -5  10      161.94      136.82     13.94 o 
   4  -5  10      219.18      190.47     26.18 o 
   5  -5  10        5.05       -0.87      8.89 o 
   6  -5  10        1.81       -4.06      9.76 o 
   7  -5  10       76.92       60.27     17.48 o 
   8  -5  10        5.25        0.97      7.53 o 
 -10  -4  10        7.06       -8.98      5.99 o 
  -9  -4  10      238.08      196.17     30.14 o 
  -8  -4  10        0.38       13.43      8.31 o 
  -7  -4  10       30.00       12.07     10.43 o 
  -6  -4  10      221.89      239.54     27.24 o 
  -5  -4  10      122.77      155.22     21.54 o 
  -4  -4  10       98.07       92.63     16.13 o 
  -3  -4  10      200.45      216.46     22.51 o 
  -2  -4  10       63.55       69.14      9.95 o 
  -1  -4  10      430.58      492.72     39.99 o 
   0  -4  10      172.20      194.55     14.95 o 
   1  -4  10       17.15       13.16      6.31 o 
   2  -4  10       58.53       35.40      8.19 o 
   3  -4  10      943.77     1003.85     53.03 o 
   4  -4  10       80.61      126.15     22.51 o 
   5  -4  10       81.59       98.91     21.64 o 
   6  -4  10        4.92       -1.35      5.89 o 
   7  -4  10        0.91       -0.87      6.47 o 
   8  -4  10      356.27      280.79     35.74 o 
 -10  -3  10      165.92      147.78     28.59 o 
  -9  -3  10      106.20      105.48     22.22 o 
  -8  -3  10       58.64       41.63     15.07 o 
  -7  -3  10       49.87       81.33     18.35 o 
  -6  -3  10        6.85        1.35      6.18 o 
  -5  -3  10      961.26     1079.87     53.80 o 
  -4  -3  10      109.93       92.05     16.52 o 
  -3  -3  10       10.35       13.07      4.87 o 
  -2  -3  10      903.36      930.64     42.50 o 
  -1  -3  10        1.03       -0.10      4.06 o 
   0  -3  10      823.05      854.42     29.92 o 
   1  -3  10       41.41       42.96      8.52 o 
   2  -3  10       60.80       69.25     17.39 o 
   3  -3  10       39.62       42.02     13.62 o 
   4  -3  10        5.31        1.55      7.53 o 
   5  -3  10       83.83       53.12     15.74 o 
   6  -3  10        0.29       -1.93      5.41 o 
   7  -3  10        1.13       -3.09      7.44 o 
   8  -3  10        0.89        3.67      8.79 o 
 -11  -2  10        3.18       -5.99      9.37 o 
 -10  -2  10      259.56      315.56     37.48 o 
  -9  -2  10        1.20        7.34      8.98 o 
  -8  -2  10       21.75       13.62      9.47 o 
  -7  -2  10      132.93      144.30     22.41 o 
  -6  -2  10     2080.06     2350.50     90.12 o 
  -5  -2  10      638.98      735.43     43.66 o 
  -4  -2  10        9.60        6.57      6.28 o 
  -3  -2  10      184.71      180.91     18.26 o 
  -2  -2  10      248.19      262.05     22.99 o 
  -1  -2  10      355.20      376.51     27.05 o 
   0  -2  10      279.30      305.18     16.92 o 
   1  -2  10       19.64       13.04      8.50 o 
   2  -2  10        0.03       -2.32      6.37 o 
   3  -2  10       70.96       73.70     17.48 o 
   4  -2  10      218.17      241.09     28.69 o 
   5  -2  10        6.69        7.05      7.53 o 
   6  -2  10       10.88        4.64      6.86 o 
   7  -2  10       18.04        7.34      9.47 o 
   8  -2  10       40.13       39.60     15.84 o 
 -11  -1  10      288.96      222.16     35.54 o 
 -10  -1  10        9.83        4.35      8.60 o 
  -9  -1  10      127.97      155.32     26.27 o 
  -8  -1  10       98.71       75.82     17.19 o 
  -7  -1  10      256.44      321.74     31.97 o 
  -6  -1  10       27.45       25.50     10.82 o 
  -5  -1  10       53.99       69.45     12.07 o 
  -4  -1  10      724.97      716.60     34.68 o 
  -3  -1  10      102.22      119.00     16.03 o 
  -2  -1  10     1005.67     1048.48     47.04 o 
  -1  -1  10      128.39       73.79     14.58 o 
   0  -1  10       16.85       17.05      5.90 o 
   1  -1  10      304.72      292.96     27.43 o 
   2  -1  10       17.17       21.73     10.91 o 
   3  -1  10      118.39      114.22     14.63 o 
   4  -1  10       80.02       80.79     12.85 o 
   5  -1  10       11.03        9.76      8.60 o 
   6  -1  10       38.02       36.32     13.81 o 
   7  -1  10        0.93        3.38      8.89 o 
   8  -1  10      101.66       91.76     23.08 o 
 -11   0  10        4.72        4.73     13.52 o 
 -10   0  10        6.39        2.32     11.78 o 
  -9   0  10        7.85        7.82      7.63 o 
  -8   0  10       21.04       19.03     10.82 o 
  -7   0  10      215.72      248.52     29.56 o 
  -6   0  10      158.69      180.43     18.93 o 
  -5   0  10      895.67      941.94     42.11 o 
  -4   0  10      159.58      146.72     16.90 o 
  -3   0  10       19.12       18.83      8.60 o 
  -2   0  10      723.05      732.73     38.93 o 
  -1   0  10      455.14      440.83     30.62 o 
   0   0  10      703.24      757.36     42.02 o 
   1   0  10      616.92      623.29     38.73 o 
   2   0  10       97.89       94.68     15.55 o 
   3   0  10      501.38      534.83     25.30 o 
   4   0  10      150.98      158.24     15.87 o 
   5   0  10       66.62       75.23     12.61 o 
   6   0  10      238.65      203.80     29.36 o 
   7   0  10      167.60      191.92     29.75 o 
   8   0  10        1.24        9.08     10.62 o 
 -12   1  10        8.45      -11.78     10.91 o 
 -11   1  10       10.85       -6.57     11.69 o 
 -10   1  10      180.72      157.73     27.43 o 
  -9   1  10       21.27       27.72     15.16 o 
  -8   1  10        2.23       11.98      9.08 o 
  -7   1  10        9.85       15.16      8.69 o 
  -6   1  10       29.85       53.51     12.94 o 
  -5   1  10      112.42      113.88     16.42 o 
  -4   1  10        1.16        0.10      4.44 o 
  -3   1  10       42.32       43.56     11.78 o 
  -2   1  10      241.72      195.40     21.64 o 
  -1   1  10        3.72       -1.26      7.44 o 
   0   1  10      892.23      799.57     44.04 o 
   1   1  10       11.32        5.91      5.53 o 
   2   1  10      490.14      471.52     23.80 o 
   3   1  10      836.55      953.32     35.98 o 
   4   1  10       58.17       72.28     11.95 o 
   5   1  10       31.99       29.86     17.82 o 
   6   1  10      115.65      108.49     15.94 o 
   7   1  10        4.46        3.67     10.82 o 
 -12   2  10        5.60      -13.43     11.01 o 
 -11   2  10        3.06        2.03     11.98 o 
 -10   2  10       54.39       84.13     22.12 o 
  -9   2  10      270.37      378.63     38.44 o 
  -8   2  10       24.35       20.28      9.56 o 
  -7   2  10       45.69       41.63     12.75 o 
  -6   2  10       76.75       74.76     14.78 o 
  -5   2  10      116.05      101.52     16.13 o 
  -4   2  10       10.91       -1.55      4.54 o 
  -3   2  10        1.46       -2.22      3.77 o 
  -2   2  10      131.49      140.63     18.83 o 
  -1   2  10       17.45       35.93     11.88 o 
   0   2  10       50.13       32.07     11.49 o 
   1   2  10       26.48       28.80      7.98 o 
   2   2  10       49.61       81.46     12.04 o 
   3   2  10       66.03       82.38     29.17 o 
   4   2  10      152.75      178.33     17.87 o 
   5   2  10      251.41      288.69     22.83 o 
   6   2  10       57.42       59.55     13.62 o 
   7   2  10        3.89       -2.15      7.26 o 
 -12   3  10       27.58       70.99     24.24 o 
 -11   3  10       57.17       56.60     20.86 o 
 -10   3  10       82.13       48.87     17.97 o 
  -9   3  10       94.06      100.89     14.63 o 
  -8   3  10        1.91       -3.57      5.70 o 
  -7   3  10      160.08      167.78     21.54 o 
  -6   3  10      172.14      180.82     22.02 o 
  -5   3  10        3.52       -0.87      4.93 o 
  -4   3  10       34.46       28.59      9.66 o 
  -3   3  10       44.10       65.10     13.91 o 
  -2   3  10       89.12      102.29     17.58 o 
  -1   3  10        0.05        0.48      4.54 o 
   0   3  10       52.17       75.43     13.57 o 
   1   3  10       11.60       20.79      6.88 o 
   2   3  10      137.94      165.34     16.52 o 
   3   3  10       14.18       18.20      7.29 o 
   4   3  10        2.41       -3.20      5.04 o 
   5   3  10       95.69       76.41     15.55 o 
   6   3  10        0.71        8.62      7.85 o 
 -12   4  10       46.60       49.26     19.61 o 
 -11   4  10      464.91      521.97     47.04 o 
 -10   4  10       92.02       75.13     13.42 o 
  -9   4  10       13.68        2.03      9.08 o 
  -8   4  10      562.63      680.28     42.11 o 
  -7   4  10        2.17       -6.28      5.41 o 
  -6   4  10      971.62      908.91     48.29 o 
  -5   4  10        0.64        9.27      6.86 o 
  -4   4  10       53.80       44.72     12.17 o 
  -3   4  10      336.37      311.69     28.11 o 
  -2   4  10       17.44       21.44      9.27 o 
  -1   4  10       16.82       26.27     11.30 o 
   0   4  10       77.23       80.03     12.29 o 
   1   4  10       31.43       16.97      8.98 o 
   2   4  10       27.47       25.59      8.29 o 
   3   4  10       34.65       30.81      9.49 o 
   4   4  10       26.46       13.63     10.53 o 
   5   4  10       58.56       54.44     12.84 o 
   6   4  10       79.06       83.50     34.72 o 
 -12   5  10        1.45        8.60     14.97 o 
 -11   5  10      260.88      285.20     23.56 o 
 -10   5  10        0.48        7.82      9.66 o 
  -9   5  10      266.35      305.42     31.29 o 
  -8   5  10      262.22      270.26     29.07 o 
  -7   5  10        4.17       -4.83      6.95 o 
  -6   5  10      693.94      769.24     45.59 o 
  -5   5  10      109.22       96.88     19.03 o 
  -4   5  10      305.33      312.76     29.56 o 
  -3   5  10      425.30      464.30     33.81 o 
  -2   5  10      189.40      188.35     23.76 o 
  -1   5  10      190.75      154.01     20.09 o 
   0   5  10       14.78        4.37      7.39 o 
   1   5  10      227.68      243.34     19.98 o 
   2   5  10        2.63        0.68      4.47 o 
   3   5  10      190.19      157.62     38.35 o 
   4   5  10      200.54      212.52     21.65 o 
   5   5  10        8.46        0.94      6.91 o 
 -11   6  10       88.82      106.38     29.36 o 
 -10   6  10       23.35       12.36     11.01 o 
  -9   6  10       69.99       73.89     18.55 o 
  -8   6  10        9.23        8.21     10.53 o 
  -7   6  10      205.62      245.53     28.98 o 
  -6   6  10      197.89      215.20     27.24 o 
  -5   6  10      206.02      236.84     28.30 o 
  -4   6  10      700.46      802.17     47.81 o 
  -3   6  10       14.54       10.43     10.24 o 
  -2   6  10      104.63       91.76     19.41 o 
  -1   6  10       69.07       86.57     13.45 o 
   0   6  10      113.06      134.42     20.91 o 
   1   6  10      398.36      436.87     63.36 o 
   2   6  10       60.30       51.20     13.33 o 
   3   6  10        0.04       -1.18      6.69 o 
   4   6  10        0.00        2.15      8.66 o 
 -11   7  10        1.56       20.67     13.33 o 
 -10   7  10        8.37        4.15      8.60 o 
  -9   7  10       15.84        8.11     11.30 o 
  -8   7  10      121.21      166.71     26.47 o 
  -7   7  10      363.17      410.21     38.06 o 
  -6   7  10        0.26        4.64      7.24 o 
  -5   7  10      126.71      149.81     24.63 o 
  -4   7  10       52.62       48.87     16.23 o 
  -3   7  10      343.17      358.25     34.58 o 
  -2   7  10      158.26      171.25     26.66 o 
  -1   7  10        9.80        8.43      7.51 o 
   0   7  10      252.74      253.69     34.48 o 
   1   7  10       65.04       69.57     13.78 o 
   2   7  10      525.62      619.77     83.89 o 
   3   7  10       16.17        4.43      8.57 o 
 -10   8  10        7.99       14.97     10.91 o 
  -9   8  10       32.28       37.38     15.74 o 
  -8   8  10       51.75       78.62     21.06 o 
  -7   8  10       68.36       68.19     18.93 o 
  -6   8  10       88.51      141.21     25.02 o 
  -5   8  10       35.19       13.23     13.72 o 
  -4   8  10       10.27       -0.39     10.34 o 
  -3   8  10      360.12      333.91     35.54 o 
  -2   8  10        3.51        4.88      6.58 o 
  -1   8  10        0.40        1.97      5.85 o 
   0   8  10       56.64       63.11     13.30 o 
   1   8  10      131.56      134.10     24.44 o 
   2   8  10      225.08      257.27     56.55 o 
 -10   9  10      112.30      100.07     24.73 o 
  -9   9  10        0.15       26.56     15.16 o 
  -8   9  10       28.87       15.65     12.27 o 
  -7   9  10        3.08       -8.89      6.76 o 
  -6   9  10      124.11      134.74     27.53 o 
  -5   9  10       67.33       80.17     23.76 o 
  -4   9  10       32.62       34.48     18.16 o 
  -3   9  10       29.22       25.60     15.84 o 
  -2   9  10      121.69      134.97     18.45 o 
  -1   9  10        0.10       -0.62      6.11 o 
   0   9  10        1.24       -6.67      6.14 o 
  -8  10  10       31.17       35.83     16.13 o 
  -7  10  10       46.85       55.83     22.22 o 
  -6  10  10        3.06       -0.10     14.39 o 
  -5  10  10       75.95       74.37     22.99 o 
  -4  10  10       81.60       95.82     25.40 o 
  -3  10  10        0.11        1.45     15.26 o 
  -2  10  10       43.08       52.82     13.31 o 
  -1  10  10       24.55       15.58      9.73 o 
  -2 -11  11      122.89      134.16     27.82 o 
  -1 -11  11        7.95        5.31     10.53 o 
   0 -11  11      117.07      123.73     25.69 o 
   1 -11  11        4.70       -3.86      9.47 o 
   2 -11  11        2.66       12.27     12.07 o 
   3 -11  11      252.79      300.97     35.83 o 
   4 -11  11        0.03        3.75      8.15 o 
  -4 -10  11       45.72       42.21     18.64 o 
  -3 -10  11       86.95       98.81     23.57 o 
  -2 -10  11        0.18       11.69     11.01 o 
  -1 -10  11       34.71       64.14     19.22 o 
   0 -10  11        0.24       -1.64      7.92 o 
   1 -10  11      136.03      124.60     25.31 o 
   2 -10  11        6.38        0.87      9.27 o 
   3 -10  11      207.92      193.54     23.86 o 
   4 -10  11      125.60      123.51     17.46 o 
   5 -10  11        4.47        4.75      7.55 o 
   6 -10  11      173.54      222.61     22.82 o 
  -5  -9  11        2.24       -0.68     12.94 o 
  -4  -9  11       56.20       57.95     18.83 o 
  -3  -9  11       37.04       15.16     11.69 o 
  -2  -9  11        6.04        5.89      9.27 o 
  -1  -9  11        1.24       -2.03      6.37 o 
   0  -9  11        2.97        5.41      8.40 o 
   1  -9  11       42.94       41.44     14.58 o 
   2  -9  11      243.29      210.18     19.67 o 
   3  -9  11       32.89       26.41     11.35 o 
   4  -9  11       68.31       68.42     13.53 o 
   5  -9  11      225.45      276.31     80.41 o 
   6  -9  11        0.24       -1.35     11.20 o 
  -6  -8  11      170.95      112.72     22.70 o 
  -4  -8  11      189.09      201.78     30.04 o 
  -3  -8  11       53.52       53.80     16.32 o 
  -2  -8  11       65.71       70.51     19.03 o 
  -1  -8  11      201.28      242.05     29.65 o 
   0  -8  11       40.87       27.43     13.04 o 
   1  -8  11       21.69       24.75      9.25 o 
   2  -8  11       12.32        7.87      7.44 o 
   3  -8  11       63.07       69.90     14.49 o 
   4  -8  11        6.82        4.53      6.56 o 
   5  -8  11       18.14       38.93     16.32 o 
   6  -8  11        5.06        4.44     12.36 o 
   7  -8  11       12.08        0.97     12.17 o 
  -7  -7  11       54.90       29.27     14.58 o 
  -6  -7  11      333.13      293.05     32.07 o 
  -5  -7  11      165.44      141.41     22.99 o 
  -3  -7  11       99.54       68.19     18.35 o 
  -2  -7  11      221.76      233.55     28.88 o 
  -1  -7  11        5.30        2.12      6.37 o 
   0  -7  11        0.45       -2.23      4.82 o 
   1  -7  11       35.06       21.73     11.16 o 
   2  -7  11        4.34        2.71      6.38 o 
   3  -7  11       96.88      106.35     14.39 o 
   4  -7  11       88.71       78.14     20.09 o 
   5  -7  11        2.53       -1.55      9.18 o 
   6  -7  11        1.85        3.28     12.27 o 
   7  -7  11        6.72        7.82     12.07 o 
  -8  -6  11      241.93      234.13     32.94 o 
  -7  -6  11      535.94      530.18     42.50 o 
  -6  -6  11        5.10        1.55      8.60 o 
  -5  -6  11       16.04        5.31      7.15 o 
  -4  -6  11       11.65        2.61      6.37 o 
  -3  -6  11      313.01      303.00     26.47 o 
  -2  -6  11      313.99      271.61     29.46 o 
  -1  -6  11      116.06      104.32     19.80 o 
   0  -6  11      430.45      465.27     26.18 o 
   1  -6  11      162.17      173.26     16.22 o 
   2  -6  11       44.66       36.70     15.21 o 
   3  -6  11      267.00      337.75     42.50 o 
   4  -6  11       20.57       10.24     11.01 o 
   5  -6  11       30.92       52.54     18.26 o 
   6  -6  11       17.10       18.16     14.97 o 
   7  -6  11        4.82       12.75     13.91 o 
  -9  -5  11       37.58       43.75     16.81 o 
  -8  -5  11       13.47        4.73      9.08 o 
  -7  -5  11      234.69      227.27     29.65 o 
  -6  -5  11       66.57       78.33     18.93 o 
  -5  -5  11      229.18      194.82     24.34 o 
  -4  -5  11       74.71       69.16     15.74 o 
  -3  -5  11       22.46       15.55      8.31 o 
  -2  -5  11      177.49      184.49     20.48 o 
  -1  -5  11     1075.56     1145.70     97.31 o 
   0  -5  11      238.37      263.03     18.33 o 
   1  -5  11       60.15       50.38     10.38 o 
   2  -5  11      599.19      671.45     28.91 o 
   3  -5  11      157.72      166.42     25.11 o 
   4  -5  11        7.46       13.14     11.30 o 
   5  -5  11       98.49       92.92     21.73 o 
   6  -5  11        1.13        7.15     12.36 o 
   7  -5  11      131.92      149.52     28.98 o 
   8  -5  11       81.24       53.90     18.55 o 
  -9  -4  11        4.64        4.64      9.85 o 
  -8  -4  11        4.40        4.64      8.40 o 
  -7  -4  11       35.38       13.14     10.14 o 
  -6  -4  11      120.63      131.55     22.02 o 
  -5  -4  11      272.40      317.10     29.65 o 
  -4  -4  11        2.81        0.10      6.28 o 
  -3  -4  11        0.78        2.12      5.99 o 
  -2  -4  11       35.94       33.64      9.71 o 
  -1  -4  11      235.00      276.06     18.13 o 
   0  -4  11       35.79       37.28      8.33 o 
   1  -4  11       81.68      102.64     21.54 o 
   2  -4  11       11.12       -3.86      6.66 o 
   3  -4  11       42.12       43.85     15.65 o 
   4  -4  11      412.39      523.61     41.34 o 
   5  -4  11        0.64       -4.44      9.08 o 
   6  -4  11        0.81        8.11     10.82 o 
   7  -4  11        0.86        4.06      7.73 o 
   8  -4  11        0.18       -2.32      7.63 o 
 -10  -3  11        8.52        5.12     10.43 o 
  -9  -3  11       30.65       30.04     15.26 o 
  -8  -3  11        9.59        1.16      7.53 o 
  -7  -3  11       55.04       34.00     13.23 o 
  -6  -3  11      372.18      301.75     30.04 o 
  -5  -3  11        1.46       -2.70      5.31 o 
  -4  -3  11        0.14        5.89      7.53 o 
  -3  -3  11      263.87      272.77     23.28 o 
  -2  -3  11       95.16      108.47     17.19 o 
  -1  -3  11      299.11      367.81     28.40 o 
   0  -3  11        0.40       -2.08      5.16 o 
   1  -3  11        6.95        5.02      8.79 o 
   2  -3  11       49.85       35.16     13.14 o 
   3  -3  11      338.48      327.05     33.42 o 
   4  -3  11       95.66      108.28     22.60 o 
   5  -3  11       35.50       31.78     14.97 o 
   6  -3  11       57.85       82.78     20.38 o 
   7  -3  11      170.31      166.81     29.07 o 
 -10  -2  11        4.90       10.24     10.53 o 
  -9  -2  11      103.50      133.68     26.37 o 
  -8  -2  11       29.17       46.75     15.84 o 
  -7  -2  11       66.27       71.57     17.39 o 
  -6  -2  11      689.77      784.60     49.07 o 
  -5  -2  11      406.06      496.37     37.48 o 
  -4  -2  11        0.13       -0.48      5.89 o 
  -3  -2  11       43.30       43.18     11.11 o 
  -2  -2  11     1477.09     1535.67     62.01 o 
  -1  -2  11      113.96      147.59     20.28 o 
   0  -2  11      231.21      233.94     25.40 o 
   1  -2  11      227.98      198.59     24.44 o 
   2  -2  11        5.32        8.11      9.85 o 
   3  -2  11      307.34      218.97     27.72 o 
   4  -2  11        0.46       -1.93      8.50 o 
   5  -2  11      158.36      148.46     24.92 o 
   6  -2  11       12.86        3.48      8.11 o 
   7  -2  11       62.29       65.97     19.80 o 
 -11  -1  11        5.15       -4.83      8.11 o 
 -10  -1  11      422.64      581.95     47.72 o 
  -9  -1  11       11.12       17.97     10.24 o 
  -8  -1  11        0.19        4.06      7.63 o 
  -7  -1  11      554.36      616.43     44.14 o 
  -6  -1  11      828.71      985.50     56.12 o 
  -5  -1  11      189.06      185.16     18.83 o 
  -4  -1  11        0.34        1.74      5.60 o 
  -3  -1  11       86.03       60.08     14.20 o 
  -2  -1  11     1575.89     1674.76     66.55 o 
  -1  -1  11      439.74      460.25     33.42 o 
   0  -1  11       37.55       66.55     15.94 o 
   1  -1  11      388.56      416.98     33.03 o 
   2  -1  11       73.77       79.01     17.97 o 
   3  -1  11      201.66      183.44     16.93 o 
   4  -1  11      273.22      317.10     33.52 o 
   5  -1  11       29.39       28.49     11.69 o 
   6  -1  11       18.52        7.24      7.82 o 
   7  -1  11       66.71       81.62     20.48 o 
 -11   0  11      140.38      140.54     31.01 o 
 -10   0  11      126.49      198.49     31.01 o 
  -9   0  11      118.50      128.85     25.31 o 
  -8   0  11        0.16        0.00      8.02 o 
  -7   0  11      121.13      131.75     24.44 o 
  -6   0  11     1299.36     1281.64     52.54 o 
  -5   0  11       38.13       41.92     11.11 o 
  -4   0  11      145.96      133.20     16.90 o 
  -3   0  11       51.36       32.26     10.14 o 
  -2   0  11      134.77      111.95     18.35 o 
  -1   0  11     2041.20     1977.67     76.40 o 
   0   0  11      194.38      176.66     23.37 o 
   1   0  11       99.86      102.58     19.80 o 
   2   0  11      296.51      272.53     38.83 o 
   3   0  11       12.84        9.27      6.31 o 
   4   0  11      396.72      424.69     39.94 o 
   5   0  11       25.98        7.05      8.98 o 
   6   0  11        0.16       -1.45      8.02 o 
   7   0  11       53.31       23.28     13.72 o 
 -11   1  11      113.42      143.24     30.52 o 
 -10   1  11       52.55       48.29     19.32 o 
  -9   1  11      122.77      160.34     27.82 o 
  -8   1  11       15.31       12.36     10.62 o 
  -7   1  11      104.03       79.88     15.26 o 
  -6   1  11      680.71      733.98     39.31 o 
  -5   1  11      277.80      197.14     21.06 o 
  -4   1  11      173.45      154.64     18.64 o 
  -3   1  11      304.08      319.90     27.14 o 
  -2   1  11      754.95      673.03     40.18 o 
  -1   1  11     1135.87     1123.43     54.77 o 
   0   1  11      108.16       99.00     19.32 o 
   1   1  11       48.75       59.11     17.10 o 
   2   1  11      298.81      298.79     20.86 o 
   3   1  11      409.99      459.66     42.21 o 
   4   1  11      211.98      203.21     23.52 o 
   5   1  11       21.94       18.55      8.35 o 
   6   1  11       21.05       19.41     12.65 o 
 -11   2  11       61.75       76.11     22.22 o 
 -10   2  11       20.84       17.58     16.13 o 
  -9   2  11        4.77       -0.10     11.98 o 
  -8   2  11        0.82        3.38      6.86 o 
  -7   2  11      237.17      212.50     23.08 o 
  -6   2  11       91.36       89.44     16.52 o 
  -5   2  11      467.66      436.97     30.62 o 
  -4   2  11       10.15       -1.16      5.31 o 
  -3   2  11        2.61       -0.48      6.28 o 
  -2   2  11     1563.03     1620.00     66.26 o 
  -1   2  11      122.48      112.53     19.70 o 
   0   2  11      596.60      608.22     40.76 o 
   1   2  11       50.95       40.89      9.00 o 
   2   2  11        2.66        0.35      5.00 o 
   3   2  11      902.15      863.91     69.98 o 
   4   2  11       76.23      102.13     14.96 o 
   5   2  11      113.71      101.27     26.51 o 
   6   2  11       13.75       14.92      9.03 o 
 -11   3  11      117.69      159.37     30.62 o 
 -10   3  11       94.47       63.27     20.77 o 
  -9   3  11       16.27       10.62      9.66 o 
  -8   3  11       18.66        7.24      7.92 o 
  -7   3  11      119.04      107.60     19.03 o 
  -6   3  11       19.64       14.97      8.98 o 
  -5   3  11       84.08      120.54     19.41 o 
  -4   3  11       65.46       53.61     13.43 o 
  -3   3  11      201.57      180.72     22.31 o 
  -2   3  11       97.68      134.45     20.77 o 
  -1   3  11      796.27      825.26     45.98 o 
   0   3  11      146.08      150.86     19.75 o 
   1   3  11       10.53       11.67      6.45 o 
   2   3  11      438.37      450.31     33.66 o 
   3   3  11       29.08       12.04      6.43 o 
   4   3  11      161.25      180.51     19.63 o 
   5   3  11        0.57       -2.57      7.00 o 
 -11   4  11       41.53       42.11     19.90 o 
 -10   4  11       59.28       77.94     14.26 o 
  -9   4  11       28.99       18.26     11.20 o 
  -8   4  11       44.63       40.08     13.52 o 
  -7   4  11        1.18       13.72      9.18 o 
  -6   4  11      412.88      506.51     36.32 o 
  -5   4  11        4.10       -1.16      5.51 o 
  -4   4  11      103.35      118.42     19.99 o 
  -3   4  11      118.34      126.53     20.38 o 
  -2   4  11       67.85       45.40     13.04 o 
  -1   4  11      570.43      558.58     38.93 o 
   0   4  11        0.84        2.99      6.25 o 
   1   4  11        1.48       -3.35      4.21 o 
   2   4  11      214.11      227.03     20.42 o 
   3   4  11       28.90       29.08      9.44 o 
   4   4  11      226.05      270.88     23.55 o 
   5   4  11        0.06        0.98      6.52 o 
 -11   5  11        4.47        6.01      8.29 o 
 -10   5  11      119.23      149.23     24.73 o 
  -9   5  11        8.51       17.29     10.91 o 
  -8   5  11        4.75       -9.37      6.37 o 
  -7   5  11      132.81      117.45     21.73 o 
  -6   5  11        5.28        3.77      6.95 o 
  -5   5  11       18.39        1.84      5.89 o 
  -4   5  11      144.95      165.84     23.76 o 
  -3   5  11       91.21      117.94     20.67 o 
  -2   5  11      894.52      898.96     50.32 o 
  -1   5  11      198.27      216.17     26.85 o 
   0   5  11      198.67      192.91     19.21 o 
   1   5  11       66.22       92.90     26.22 o 
   2   5  11       90.98       76.51     11.33 o 
   3   5  11      381.29      365.20     26.87 o 
   4   5  11      114.38      105.01     17.04 o 
 -11   6  11       48.63       77.16     15.17 o 
 -10   6  11       14.47       23.18     13.52 o 
  -9   6  11       63.54      102.58     21.44 o 
  -8   6  11        7.85       16.32     10.43 o 
  -7   6  11      155.42      164.01     25.31 o 
  -6   6  11       13.17        4.54      8.02 o 
  -5   6  11       86.56       82.20     19.03 o 
  -4   6  11        1.56        2.22      6.86 o 
  -3   6  11       58.95       59.79     17.68 o 
  -2   6  11       18.72       25.21     13.43 o 
  -1   6  11       11.57       13.90      7.58 o 
   0   6  11       23.51       33.78     10.31 o 
   1   6  11      156.09      183.48     19.73 o 
   2   6  11      451.76      483.19     60.42 o 
   3   6  11        3.31       -3.41      7.96 o 
 -10   7  11       67.04       66.16     19.80 o 
  -9   7  11       10.48       35.26     15.26 o 
  -8   7  11       13.96       14.68     11.69 o 
  -7   7  11       45.05       61.04     17.77 o 
  -6   7  11       28.50       25.50     12.94 o 
  -5   7  11       14.80       10.43      9.08 o 
  -4   7  11        1.01        0.39     10.24 o 
  -3   7  11      250.76      196.95     28.49 o 
  -2   7  11      118.46      145.08     25.50 o 
  -1   7  11      170.65      170.23     19.28 o 
   0   7  11        3.23        1.21      7.82 o 
   1   7  11       11.72        4.10      8.53 o 
   2   7  11       33.21       19.92     10.23 o 
 -10   8  11       37.56       88.67     22.89 o 
  -9   8  11        1.16       -0.77      9.95 o 
  -8   8  11       14.47       11.88     11.30 o 
  -7   8  11       36.27       23.08     12.36 o 
  -6   8  11       29.30       31.39     14.01 o 
  -5   8  11        2.31       -3.86     10.43 o 
  -4   8  11       11.41        8.79     12.94 o 
  -3   8  11       70.78       32.94     17.19 o 
  -2   8  11        1.40        8.89     11.98 o 
  -1   8  11       11.32       18.68      9.21 o 
   0   8  11        6.98       -5.41      7.40 o 
   1   8  11        0.12       -0.36      7.34 o 
  -8   9  11       32.16       27.33     15.07 o 
  -7   9  11      144.74      154.83     28.98 o 
  -6   9  11      252.67      236.55     34.39 o 
  -5   9  11       79.35       99.49     25.11 o 
  -4   9  11        3.05       -5.99     11.49 o 
  -3   9  11        2.25       -2.41     14.30 o 
  -2   9  11       24.97       10.82     14.20 o 
  -1   9  11        6.13       11.15      8.68 o 
  -6  10  11      401.34      395.82     43.95 o 
  -5  10  11      112.20      149.81     29.85 o 
  -4  10  11       34.87       33.42     19.51 o 
   0 -11  12        0.79       11.11     10.62 o 
   1 -11  12       64.94       53.99     18.83 o 
   2 -11  12       26.96       22.80     15.36 o 
  -3 -10  12       38.02       46.56     18.06 o 
  -2 -10  12        0.68       -6.57      7.92 o 
  -1 -10  12        5.28       11.40     12.27 o 
   0 -10  12       31.90       58.05     19.51 o 
   1 -10  12       61.26       74.08     20.48 o 
   2 -10  12      133.00      181.01     30.14 o 
   3 -10  12       29.87       21.93     14.20 o 
   4 -10  12      124.19      159.02     19.86 o 
  -5  -9  12      121.52      148.17     29.07 o 
  -4  -9  12        0.92        4.35     11.59 o 
  -3  -9  12      151.83      126.73     26.56 o 
  -2  -9  12        0.10        3.38      9.66 o 
  -1  -9  12        4.47       11.78     10.05 o 
   0  -9  12        7.74        5.41     10.91 o 
   1  -9  12       57.21       75.53     20.38 o 
   2  -9  12       12.94        3.09     11.01 o 
   3  -9  12        0.02        8.23      7.98 o 
   4  -9  12       22.36       12.48      9.15 o 
   5  -9  12        1.36       -8.98     10.05 o 
  -4  -8  12       68.39       77.17     20.77 o 
  -3  -8  12      179.97      181.30     29.65 o 
  -2  -8  12       56.22       36.41     13.81 o 
  -1  -8  12        6.06       17.19     11.40 o 
   0  -8  12        0.06        5.41      8.21 o 
   1  -8  12      149.10      184.10     26.47 o 
   2  -8  12        7.98       -0.40      7.44 o 
   3  -8  12        0.13        4.25      7.11 o 
   4  -8  12        0.09        2.90     10.91 o 
   5  -8  12       42.54       37.28     17.48 o 
   6  -8  12       59.71       28.78     16.61 o 
  -7  -7  12       49.97       49.07     17.39 o 
  -6  -7  12       21.34       52.16     16.52 o 
  -3  -7  12        0.44       -5.51      6.76 o 
  -2  -7  12      118.39      117.55     22.70 o 
  -1  -7  12       27.61       26.18     12.17 o 
   0  -7  12       14.55       21.44     11.49 o 
   1  -7  12      192.16      212.72     34.77 o 
   2  -7  12        0.33        1.27      6.38 o 
   3  -7  12        1.33        4.93     10.91 o 
   4  -7  12        3.94       11.88     13.52 o 
   5  -7  12      102.00      143.72     28.01 o 
   6  -7  12        7.75       -1.84     10.91 o 
  -8  -6  12       22.51       -5.22      9.76 o 
  -7  -6  12       96.20       93.79     21.54 o 
  -6  -6  12      190.44      178.79     26.18 o 
  -5  -6  12      126.55      131.65     22.02 o 
  -4  -6  12      169.58      190.86     24.15 o 
  -2  -6  12       62.96       49.84     14.58 o 
  -1  -6  12        0.46        2.32      8.21 o 
   0  -6  12      294.41      361.39     23.05 o 
   1  -6  12      114.70       93.32     13.78 o 
   2  -6  12       13.68       18.14      7.98 o 
   3  -6  12       23.02        8.50     11.01 o 
   4  -6  12       30.51       34.97     16.52 o 
   5  -6  12       59.33       36.51     17.39 o 
   6  -6  12        6.61        2.03     12.65 o 
  -8  -5  12      128.86      145.17     27.14 o 
  -7  -5  12       13.02        1.93      8.50 o 
  -6  -5  12       84.08      141.50     23.76 o 
  -5  -5  12      415.68      497.24     37.38 o 
  -4  -5  12        1.75       -0.10      6.18 o 
  -3  -5  12      504.99      622.61     38.73 o 
  -2  -5  12       52.90       67.90     16.81 o 
  -1  -5  12      105.26      116.53     14.20 o 
   0  -5  12      355.32      386.64     22.55 o 
   1  -5  12        0.43        0.64      5.48 o 
   2  -5  12       36.11       21.35     13.14 o 
   3  -5  12        5.36       -1.84      8.21 o 
   4  -5  12      107.28      171.25     28.11 o 
   5  -5  12       53.16       59.02     19.80 o 
   6  -5  12        2.95       12.36     14.78 o 
   7  -5  12       56.18       81.04     25.11 o 
  -9  -4  12       85.54       73.99     21.64 o 
  -8  -4  12      211.26      182.55     29.27 o 
  -7  -4  12       25.17       30.72     12.65 o 
  -6  -4  12       35.74       17.77     10.62 o 
  -5  -4  12      145.61      163.24     23.47 o 
  -4  -4  12      345.71      449.14     34.48 o 
  -3  -4  12      164.74      194.82     24.24 o 
  -2  -4  12       37.86       24.15     11.01 o 
  -1  -4  12      474.15      514.30     33.66 o 
   0  -4  12      155.76      145.64     14.70 o 
   1  -4  12      213.93      283.49     29.94 o 
   2  -4  12      259.57      229.69     28.69 o 
   3  -4  12       67.97       57.76     18.93 o 
   4  -4  12      194.08      224.67     31.39 o 
   5  -4  12       10.99        1.16     11.49 o 
   6  -4  12       13.28       18.45     15.16 o 
   7  -4  12      255.36      232.49     34.19 o 
  -9  -3  12      163.16      219.84     32.74 o 
  -8  -3  12        8.54        0.68      8.21 o 
  -7  -3  12      101.03      103.93     22.12 o 
  -6  -3  12       39.31       13.43      9.37 o 
  -5  -3  12       19.38       18.35     10.62 o 
  -4  -3  12      653.76      972.65     54.57 o 
  -3  -3  12        4.57        2.51      8.21 o 
  -2  -3  12       24.98       28.98     12.56 o 
  -1  -3  12       18.59       11.65      6.48 o 
   0  -3  12       55.31       51.10     15.36 o 
   1  -3  12      326.33      367.14     33.71 o 
   2  -3  12        5.72        1.06      8.98 o 
   3  -3  12        0.21        2.03     10.82 o 
   4  -3  12        0.07       -6.47      9.76 o 
   5  -3  12       23.96       10.62     13.62 o 
   6  -3  12       42.07       12.46     11.40 o 
   7  -3  12      330.40      285.52     38.25 o 
 -10  -2  12      166.96      195.21     32.45 o 
  -9  -2  12       82.41      101.23     23.66 o 
  -8  -2  12      169.00      145.75     26.56 o 
  -7  -2  12      128.75      147.49     26.47 o 
  -6  -2  12       10.09        1.45      7.73 o 
  -5  -2  12      570.79      765.18     49.45 o 
  -4  -2  12      223.61      192.12     19.90 o 
  -3  -2  12      397.01      390.80     30.14 o 
  -2  -2  12      434.18      388.87     30.52 o 
  -1  -2  12       10.18       17.48     10.62 o 
   0  -2  12      209.28      239.35     27.24 o 
   1  -2  12       44.53       50.03     15.16 o 
   2  -2  12      159.40      131.65     23.37 o 
   3  -2  12        2.11      -10.29      6.86 o 
   4  -2  12        0.03        4.93     11.20 o 
   5  -2  12       97.81       82.87     20.38 o 
   6  -2  12       34.93       20.09     11.88 o 
 -10  -1  12        0.71        7.53     10.14 o 
  -9  -1  12       30.08       24.53     13.52 o 
  -8  -1  12      502.69      664.63     49.74 o 
  -7  -1  12        5.42        6.47      8.11 o 
  -6  -1  12        7.82        6.28      8.69 o 
  -5  -1  12      267.40      231.72     21.73 o 
  -4  -1  12      116.84      112.43     16.61 o 
  -3  -1  12     1508.08     1661.05     67.71 o 
  -2  -1  12     1408.70     1322.11     60.08 o 
  -1  -1  12      108.83      108.08     20.19 o 
   0  -1  12      888.18      920.59     51.19 o 
   1  -1  12       29.84       69.45     17.87 o 
   2  -1  12      327.63      359.02     34.68 o 
   3  -1  12       15.82       15.84     11.20 o 
   4  -1  12        6.02        0.87      8.31 o 
   5  -1  12       17.89       15.36      9.95 o 
   6  -1  12       25.88       15.16     11.49 o 
 -10   0  12       85.30      138.70     29.07 o 
  -9   0  12        1.54        0.77      8.31 o 
  -8   0  12      122.29      173.57     29.27 o 
  -7   0  12       26.57       27.43     13.33 o 
  -6   0  12       60.96       50.61     12.36 o 
  -5   0  12      234.85      215.01     21.73 o 
  -4   0  12      244.24      247.56     23.57 o 
  -3   0  12        1.43        1.26      5.31 o 
  -2   0  12     2656.62     2647.03     94.56 o 
  -1   0  12      830.45      739.20     44.91 o 
   0   0  12       29.67       15.45     11.98 o 
   1   0  12      373.87      397.27     35.74 o 
   2   0  12        0.93        7.24      9.18 o 
   3   0  12        2.25       -1.09      4.75 o 
   4   0  12       19.93       21.83     12.36 o 
   5   0  12       38.70       22.89     11.98 o 
   6   0  12       62.85       59.98     18.35 o 
 -11   1  12      185.08      177.34     34.77 o 
 -10   1  12        0.30       -6.57      6.86 o 
  -9   1  12       64.73      107.12     25.02 o 
  -8   1  12       14.20       18.83     11.59 o 
  -7   1  12        2.68        3.67      6.86 o 
  -6   1  12       86.53       78.72     15.65 o 
  -5   1  12       29.61       18.26      9.18 o 
  -4   1  12      355.10      341.25     27.05 o 
  -3   1  12      129.52      120.54     19.41 o 
  -2   1  12      701.56      625.03     40.66 o 
  -1   1  12     1495.69      983.18     52.93 o 
   0   1  12       82.60       68.19     17.29 o 
   1   1  12       50.12       35.83     14.01 o 
   2   1  12       16.32       13.66     14.83 o 
   3   1  12       57.68       61.64     21.25 o 
   4   1  12        2.62        6.06      6.57 o 
   5   1  12       29.68       17.77     11.78 o 
 -11   2  12      238.10      229.30     37.09 o 
 -10   2  12        1.82       -5.02     13.14 o 
  -9   2  12       40.84       74.95     22.22 o 
  -8   2  12        0.50        6.47      8.31 o 
  -7   2  12       10.52        7.63      8.40 o 
  -6   2  12       28.62       43.27     12.75 o 
  -5   2  12       47.97       41.82     12.85 o 
  -4   2  12      102.12       99.00     17.58 o 
  -3   2  12       62.42       35.35     12.27 o 
  -2   2  12       32.42       20.09     10.43 o 
  -1   2  12       66.85       66.16     17.10 o 
   0   2  12       63.39       57.18     17.10 o 
   1   2  12       87.18      109.82     21.15 o 
   2   2  12       15.02       18.14     19.22 o 
   3   2  12       19.26       11.40      9.80 o 
   4   2  12        3.37        3.23     12.80 o 
   5   2  12       34.87       30.55     10.70 o 
 -11   3  12      500.84      490.38     49.07 o 
 -10   3  12      445.61      590.74     53.22 o 
  -9   3  12       12.71        5.22      8.21 o 
  -8   3  12       21.27       38.35     13.04 o 
  -7   3  12       61.77       73.21     16.52 o 
  -6   3  12       27.94       22.31     10.82 o 
  -5   3  12       15.64        5.99      7.44 o 
  -4   3  12       34.87       20.28      9.76 o 
  -3   3  12        7.72        0.97      5.22 o 
  -2   3  12       21.99       20.86     10.53 o 
  -1   3  12       41.52       25.40     11.30 o 
   0   3  12       12.75       10.05      8.50 o 
   1   3  12       25.09       35.14      9.71 o 
   2   3  12        2.48       -1.75      4.85 o 
   3   3  12       40.33       25.88     12.65 o 
   4   3  12       10.14        3.85      6.86 o 
 -11   4  12      303.86      338.74     41.44 o 
 -10   4  12      399.94      466.33     45.06 o 
  -9   4  12        7.09        0.48      7.73 o 
  -8   4  12      183.64      167.00     24.05 o 
  -7   4  12        3.61        6.76      7.92 o 
  -6   4  12      112.03      136.77     22.70 o 
  -5   4  12       71.66       76.60     17.00 o 
  -4   4  12       25.74       36.22     12.27 o 
  -3   4  12      144.00      105.77     19.70 o 
  -2   4  12       49.24       46.75     13.91 o 
  -1   4  12       31.38       22.89     12.46 o 
   0   4  12        8.14       13.23     11.59 o 
   1   4  12       13.75       11.91     14.25 o 
   2   4  12       80.91       66.23     13.01 o 
   3   4  12       68.94       94.06     15.77 o 
   4   4  12        0.01       -3.80      6.51 o 
 -10   5  12       53.00       28.20     14.39 o 
  -9   5  12       27.79       35.83     14.58 o 
  -8   5  12      121.09       93.60     20.38 o 
  -7   5  12       10.87       -1.06      6.76 o 
  -6   5  12       25.39       36.70     13.72 o 
  -5   5  12      105.42      125.28     22.41 o 
  -4   5  12       21.18       11.88      9.08 o 
  -3   5  12       30.83       37.48     12.56 o 
  -2   5  12       55.39       36.99     14.39 o 
  -1   5  12       63.12       41.44     14.78 o 
   0   5  12       50.92       69.59     13.52 o 
   1   5  12       18.42        9.17     14.01 o 
   2   5  12      162.93      182.82     34.72 o 
   3   5  12        2.33        3.41      6.26 o 
 -10   6  12       27.82       28.01     15.07 o 
  -9   6  12       46.83       15.36     12.27 o 
  -8   6  12        0.04        7.34      8.89 o 
  -7   6  12        0.51       12.17      9.66 o 
  -6   6  12      193.05      199.84     28.78 o 
  -5   6  12       37.73       34.87     13.33 o 
  -4   6  12       40.68       12.27      9.56 o 
  -3   6  12      126.61      116.97     23.95 o 
  -2   6  12      338.71      399.49     37.28 o 
  -1   6  12        4.76       16.81     11.98 o 
   0   6  12       67.62       72.14     13.72 o 
   1   6  12        0.15       -1.95      9.32 o 
   2   6  12      190.46      210.58     24.58 o 
  -9   7  12        1.39        2.99      8.98 o 
  -8   7  12        3.47       -2.80      6.76 o 
  -7   7  12       33.47       25.11     11.98 o 
  -6   7  12       76.41       47.52     16.71 o 
  -5   7  12        0.06        3.67      7.15 o 
  -4   7  12        4.35       -2.90     11.40 o 
  -3   7  12        3.16       -5.70     10.53 o 
  -2   7  12      131.87      122.48     24.44 o 
  -1   7  12       43.45       46.17     16.81 o 
   0   7  12       41.76       30.82     11.71 o 
   1   7  12       77.44      104.44     17.88 o 
  -8   8  12        3.29       -4.64      9.18 o 
  -7   8  12       50.87       72.64     20.28 o 
  -6   8  12       29.88       20.67     12.56 o 
  -5   8  12        8.06        9.85     12.07 o 
  -4   8  12        5.30       -0.39     11.59 o 
  -3   8  12       22.32       22.51     14.87 o 
  -2   8  12       89.69      110.11     25.60 o 
  -1   8  12        3.11       -9.93      6.62 o 
  -6   9  12        1.82       -4.25     12.85 o 
  -5   9  12        8.84        2.99     14.87 o 
  -4   9  12        0.46        5.51     13.81 o 
  -1 -10  13        5.12       -4.44      7.92 o 
   0 -10  13        3.59       19.80     14.30 o 
   1 -10  13        4.70       -0.77     10.24 o 
   2 -10  13       32.29       24.53     15.36 o 
  -3  -9  13      120.47      185.26     31.58 o 
  -2  -9  13       60.55       72.25     20.67 o 
  -1  -9  13       13.12       14.20     11.78 o 
   0  -9  13        5.57        1.64     10.34 o 
   1  -9  13       60.01       82.58     21.64 o 
   2  -9  13       82.64       76.89     22.12 o 
   3  -9  13      135.15      128.46     18.06 o 
   4  -9  13       47.03       29.56     17.39 o 
  -5  -8  13       24.58        6.09     10.62 o 
  -4  -8  13        0.62        1.93      9.37 o 
  -3  -8  13       81.52      132.81     26.18 o 
  -2  -8  13        2.42        2.32      9.76 o 
  -1  -8  13       98.70       98.23     21.93 o 
   0  -8  13        0.46       -0.68      9.18 o 
   1  -8  13        0.29        8.21     10.14 o 
   2  -8  13       11.52        3.46      7.94 o 
   3  -8  13        1.45        9.08     13.81 o 
   4  -8  13      121.80      110.98     25.79 o 
  -4  -7  13       51.36       22.41     13.23 o 
  -3  -7  13       30.67       13.04     10.14 o 
  -2  -7  13      283.24      419.78     39.51 o 
  -1  -7  13       46.30       49.26     16.32 o 
   0  -7  13       49.73       39.70     14.87 o 
   1  -7  13        1.77        6.80      7.41 o 
   2  -7  13        0.03       -9.37      8.40 o 
   3  -7  13       53.00       69.16     20.77 o 
   4  -7  13       31.92       21.35     16.71 o 
   5  -7  13        0.00        2.12     11.78 o 
  -7  -6  13        0.26       -2.41      9.76 o 
  -6  -6  13      259.45      257.80     31.29 o 
  -5  -6  13      367.78      372.83     35.06 o 
  -3  -6  13       32.90       15.45     11.30 o 
  -2  -6  13        6.31        3.57      7.82 o 
  -1  -6  13       86.68      140.83     23.28 o 
   0  -6  13        6.25        6.51      6.73 o 
   1  -6  13       12.73        4.54     10.34 o 
   2  -6  13       21.56       28.40     14.97 o 
   3  -6  13       85.67       68.96     20.38 o 
   4  -6  13       12.00        6.86     13.43 o 
   5  -6  13        0.02        4.35     13.04 o 
  -8  -5  13      244.83      247.85     34.68 o 
  -7  -5  13       12.16        6.18     11.78 o 
  -6  -5  13       39.66       26.76     12.27 o 
  -5  -5  13       12.09        8.89      9.66 o 
  -4  -5  13       24.94       14.68      8.89 o 
  -2  -5  13        2.79        4.35      8.69 o 
  -1  -5  13      199.99      221.09     18.76 o 
   0  -5  13      120.35      127.41     15.21 o 
   1  -5  13       14.77        5.22     11.11 o 
   2  -5  13        3.04        7.15     11.01 o 
   3  -5  13       23.60       14.49     12.85 o 
   4  -5  13       11.86       21.54     15.84 o 
   5  -5  13       22.67        6.18     11.30 o 
  -8  -4  13       23.22       30.14     16.03 o 
  -7  -4  13        1.95        2.41     10.05 o 
  -6  -4  13       12.43        4.35      8.69 o 
  -5  -4  13        2.01       -4.25      7.05 o 
  -4  -4  13       18.08       23.18     12.65 o 
  -3  -4  13       44.57       54.19     16.03 o 
  -2  -4  13        9.66        5.41      9.95 o 
  -1  -4  13       70.13       84.56     12.71 o 
   0  -4  13       84.43      101.03     21.06 o 
   1  -4  13        4.60       19.41     12.94 o 
   2  -4  13      131.55      108.18     22.70 o 
   3  -4  13      141.00      118.80     24.53 o 
   4  -4  13        0.20        1.35     10.34 o 
   5  -4  13      100.53       78.72     23.08 o 
   6  -4  13      105.47       87.90     25.11 o 
  -9  -3  13        0.16       -4.06      9.56 o 
  -8  -3  13        5.94        7.44     10.62 o 
  -7  -3  13       21.52       43.47     15.45 o 
  -6  -3  13      129.67      175.99     28.59 o 
  -5  -3  13       39.28       32.94     13.04 o 
  -4  -3  13        2.84        1.93      8.69 o 
  -3  -3  13       16.23       17.87     10.34 o 
  -2  -3  13       94.02       88.28     18.45 o 
  -1  -3  13      194.88      226.21     26.66 o 
   0  -3  13       57.80       60.18     17.48 o 
   1  -3  13       12.55       16.61     12.56 o 
   2  -3  13        5.62        2.03      8.69 o 
   3  -3  13       25.48        7.53     11.69 o 
   4  -3  13      140.05      164.11     29.27 o 
   5  -3  13        0.44        0.68     12.36 o 
  -9  -2  13       15.10       37.38     16.52 o 
  -8  -2  13      104.40      103.25     23.18 o 
  -7  -2  13       64.87       91.18     22.02 o 
  -6  -2  13       60.75       81.71     21.35 o 
  -4  -2  13       77.98       89.83     15.94 o 
  -3  -2  13       17.53       24.44     12.56 o 
  -2  -2  13       18.33       24.92     12.56 o 
  -1  -2  13      228.64      255.09     29.07 o 
   0  -2  13        1.30       -1.64      7.53 o 
   1  -2  13      106.42      102.09     21.93 o 
   2  -2  13       24.49        9.76     11.01 o 
   3  -2  13       61.98       36.32     15.94 o 
   4  -2  13       19.39       19.61     15.26 o 
   5  -2  13        7.47        9.56     10.72 o 
 -10  -1  13        0.77        1.74     10.05 o 
  -9  -1  13       71.84       93.11     22.99 o 
  -8  -1  13       71.48       93.60     22.70 o 
  -7  -1  13       63.44       54.48     18.26 o 
  -5  -1  13      267.46      201.49     21.25 o 
  -4  -1  13       26.25       36.61     10.62 o 
  -3  -1  13      233.19      205.64     25.69 o 
  -2  -1  13       30.21       21.93     11.98 o 
  -1  -1  13       86.60       78.14     18.93 o 
   0  -1  13      132.11      196.46     27.53 o 
   1  -1  13      107.19       80.07     19.61 o 
   2  -1  13        3.58        5.60      8.40 o 
   3  -1  13       30.65       21.73     13.52 o 
   4  -1  13        0.03        2.80      7.73 o 
   5  -1  13       66.24       62.69     18.83 o 
 -10   0  13       12.23       26.47     14.10 o 
  -9   0  13       29.32       44.53     17.58 o 
  -8   0  13       15.59        1.93      8.31 o 
  -6   0  13       45.29       31.97     11.49 o 
  -5   0  13      119.91      113.20     17.77 o 
  -4   0  13      295.46      325.41     28.20 o 
  -3   0  13      245.43      291.02     28.01 o 
  -2   0  13      499.91      574.51     40.57 o 
  -1   0  13       66.67       56.21     16.52 o 
   0   0  13       49.24       31.49     13.91 o 
   1   0  13       46.07       56.70     18.35 o 
   2   0  13       35.50       16.32     11.69 o 
   3   0  13       84.30       66.84     18.45 o 
   4   0  13        8.66       11.78      9.85 o 
   5   0  13       32.75       13.91     11.98 o 
 -10   1  13       45.03       60.18     21.44 o 
  -9   1  13       10.73       32.45     15.07 o 
  -8   1  13       85.25      102.77     24.82 o 
  -7   1  13        0.32       -3.28      5.70 o 
  -6   1  13       63.72       62.40     14.39 o 
  -5   1  13      187.49      210.37     23.66 o 
  -4   1  13        1.21        7.05      7.44 o 
  -3   1  13       59.48       52.54     14.97 o 
  -2   1  13      280.99      282.04     21.15 o 
  -1   1  13      146.60      164.30     25.40 o 
   0   1  13      142.98       89.63     20.19 o 
   1   1  13       23.78       14.87     12.75 o 
   2   1  13        1.22       -2.99      6.18 o 
   3   1  13        5.08        7.07      6.75 o 
   4   1  13       76.73       85.29     21.35 o 
 -10   2  13       29.72       30.62     17.39 o 
  -9   2  13       13.67       36.12     15.94 o 
  -8   2  13       42.52       41.82     13.52 o 
  -7   2  13        2.53        8.02      7.73 o 
  -6   2  13       54.82       18.26      9.76 o 
  -5   2  13       11.40        3.57      6.66 o 
  -4   2  13      155.66      105.86     18.55 o 
  -3   2  13        0.26        5.60      7.34 o 
  -2   2  13        1.31       -1.45      6.28 o 
  -1   2  13      130.89      134.26     23.95 o 
   0   2  13        1.47       -0.87      8.79 o 
   1   2  13      193.76      216.07     29.27 o 
   2   2  13        6.63        4.20      6.11 o 
   3   2  13       22.34       26.73      9.84 o 
   4   2  13       35.08       32.50     12.22 o 
 -10   3  13       50.18       48.10     23.86 o 
  -9   3  13      250.69      238.87     28.01 o 
  -8   3  13       15.76       31.68     12.17 o 
  -7   3  13        0.86       -6.28      7.44 o 
  -6   3  13        5.27        2.90      7.34 o 
  -5   3  13      145.40      119.29     21.25 o 
  -4   3  13      272.95      266.49     28.49 o 
  -3   3  13        2.35       -3.57      5.51 o 
  -2   3  13        0.19        6.37      7.44 o 
  -1   3  13       73.70      110.40     20.86 o 
   0   3  13      162.56      153.29     25.31 o 
   1   3  13       45.94       36.41     13.72 o 
   2   3  13       29.03       21.60      9.02 o 
   3   3  13       80.76      110.94     25.93 o 
  -9   4  13      105.86      107.60     21.83 o 
  -8   4  13        0.15       -0.29      8.11 o 
  -7   4  13       46.70       50.32     15.55 o 
  -6   4  13        7.71        9.95      9.76 o 
  -5   4  13      152.52      179.75     25.69 o 
  -4   4  13       13.87        5.89      6.86 o 
  -3   4  13       76.16       99.97     19.61 o 
  -2   4  13      140.42      127.11     22.70 o 
  -1   4  13       19.73        6.09     10.82 o 
   0   4  13      349.91      430.60     39.70 o 
   1   4  13        0.17       -1.87      6.00 o 
   2   4  13       15.13        0.95      6.19 o 
  -9   5  13        3.88       -4.44      8.02 o 
  -8   5  13       11.72        7.82     10.53 o 
  -7   5  13       15.53        5.70      8.98 o 
  -6   5  13      152.52      155.80     26.08 o 
  -5   5  13      131.96      144.59     24.82 o 
  -4   5  13       75.52       85.29     19.32 o 
  -3   5  13        0.09       -4.83      6.37 o 
  -2   5  13       86.94      102.09     22.12 o 
  -1   5  13      215.90      243.21     30.91 o 
   0   5  13       62.03       54.96     18.64 o 
   1   5  13       83.48      119.49     17.88 o 
  -9   6  13       18.79        4.93     10.62 o 
  -8   6  13       45.53       40.76     17.00 o 
  -7   6  13        5.38       -2.32      7.34 o 
  -6   6  13        1.57        9.85      9.95 o 
  -5   6  13        8.00        7.15      8.98 o 
  -4   6  13      135.67      161.79     26.37 o 
  -3   6  13       10.42        8.50     12.94 o 
  -2   6  13       37.97       37.28     16.13 o 
  -1   6  13      303.40      266.30     33.03 o 
   0   6  13       26.21       14.68     13.52 o 
  -8   7  13        4.73       16.32     14.39 o 
  -7   7  13       11.74        8.98     10.24 o 
  -6   7  13       61.59       69.16     19.41 o 
  -5   7  13        4.75       -5.41      7.73 o 
  -4   7  13       35.94       46.75     18.83 o 
  -3   7  13       24.97       34.10     17.77 o 
  -2   7  13      102.05      102.38     25.31 o 
  -1   7  13        5.06       10.05     13.14 o 
  -6   8  13       11.29       22.41     14.39 o 
  -5   8  13       44.97       31.49     17.77 o 
  -4   8  13       12.93       22.22     16.03 o 
   0  -9  14        7.04       -1.35     10.05 o 
  -3  -8  14       61.11       89.44     23.47 o 
  -2  -8  14       64.50       61.72     18.35 o 
  -1  -8  14        8.01        6.66     10.53 o 
   0  -8  14        4.66        1.84      9.85 o 
   1  -8  14        5.54       -0.77      9.08 o 
   2  -8  14       29.73       31.29     18.45 o 
   3  -8  14        1.99       -4.44     13.04 o 
  -4  -7  14       60.19      114.65     25.02 o 
  -3  -7  14      175.09      272.67     33.90 o 
  -2  -7  14        9.69        9.85     10.72 o 
  -1  -7  14       20.28       15.26     10.62 o 
   0  -7  14       18.28       25.50     12.46 o 
   1  -7  14       13.75       25.21     15.74 o 
   2  -7  14       38.07       37.38     18.16 o 
   3  -7  14       73.62      100.26     26.08 o 
  -3  -6  14      161.76      188.93     28.88 o 
  -2  -6  14      121.12      125.95     23.18 o 
  -1  -6  14       43.82       42.89     15.26 o 
   0  -6  14        0.13       -1.45     11.69 o 
   1  -6  14      108.12      143.63     27.24 o 
   2  -6  14       10.60       14.01     14.01 o 
   3  -6  14        8.70       -2.61     11.01 o 
   4  -6  14        0.19        2.03     14.78 o 
  -7  -5  14      220.55      255.29     34.58 o 
  -6  -5  14       23.56       19.32     12.65 o 
  -5  -5  14        2.07       -0.87      8.11 o 
  -2  -5  14      229.09      320.00     32.16 o 
  -1  -5  14        0.76        2.47      6.55 o 
   0  -5  14        5.89       13.81     12.07 o 
   1  -5  14      109.29      103.25     22.80 o 
   2  -5  14        3.91        2.90     12.17 o 
   3  -5  14      144.97      163.72     29.27 o 
   4  -5  14        4.93       -4.73     11.30 o 
  -7  -4  14       53.55       72.06     21.73 o 
  -6  -4  14       40.09       37.67     14.68 o 
  -5  -4  14        2.25        0.48      8.40 o 
  -4  -4  14       50.78       55.35     18.16 o 
  -2  -4  14      143.90      142.91     16.23 o 
  -1  -4  14       51.95       38.73     15.65 o 
   0  -4  14       45.17       39.79     16.42 o 
   1  -4  14       27.76       41.92     17.19 o 
   2  -4  14      438.73      467.98     42.98 o 
   3  -4  14       19.70       13.14     14.39 o 
   4  -4  14        4.55        0.19     11.30 o 
  -8  -3  14       99.41       84.03     23.28 o 
  -7  -3  14        4.56        4.83     10.34 o 
  -6  -3  14      181.91      256.93     35.06 o 
  -5  -3  14       30.04       17.68     13.14 o 
  -4  -3  14        0.39       -3.48      8.98 o 
  -3  -3  14      213.01      179.66     24.73 o 
  -2  -3  14       98.80      111.56     21.83 o 
  -1  -3  14      159.07      183.52     27.24 o 
   0  -3  14       18.28        7.63     11.11 o 
   1  -3  14       75.40      123.05     24.63 o 
   2  -3  14       93.79       82.58     21.64 o 
   3  -3  14       29.12       15.65     14.01 o 
   4  -3  14        0.51       -1.35     12.07 o 
  -8  -2  14       72.83       64.91     21.25 o 
  -7  -2  14      448.35      550.08     51.10 o 
  -6  -2  14        0.51       10.14     12.27 o 
  -4  -2  14      114.83      126.73     19.61 o 
  -3  -2  14       54.88       58.92     17.97 o 
  -2  -2  14      317.61      382.11     35.54 o 
  -1  -2  14       34.86       25.89     13.81 o 
   0  -2  14        1.51       -0.87      8.79 o 
   1  -2  14      179.46      217.33     30.33 o 
   2  -2  14       18.76       -2.12      9.56 o 
   3  -2  14       90.87       65.29     20.96 o 
   4  -2  14       12.34       22.31     14.97 o 
  -9  -1  14       26.63       30.72     16.71 o 
  -8  -1  14        3.84        1.55      8.11 o 
  -7  -1  14       41.07       73.12     22.02 o 
  -5  -1  14       11.09       12.65      7.82 o 
  -4  -1  14      249.80      337.97     29.46 o 
  -3  -1  14      100.32       63.21     15.21 o 
  -2  -1  14       41.18       31.49     14.10 o 
  -1  -1  14        3.77       -5.31      8.60 o 
   0  -1  14        6.79       -2.51      9.27 o 
   1  -1  14       83.67      110.40     24.15 o 
   2  -1  14       53.60       52.74     18.06 o 
   3  -1  14       14.52        6.47     11.98 o 
   4  -1  14        1.48       -1.45      8.02 o 
  -9   0  14       16.35       15.74     13.23 o 
  -8   0  14      257.17      336.23     43.85 o 
  -6   0  14      105.86       78.33     16.71 o 
  -5   0  14       70.60       51.77     13.81 o 
  -4   0  14       42.98       43.66     13.14 o 
  -3   0  14      453.86      504.68     36.61 o 
  -2   0  14      152.29      207.86     28.20 o 
  -1   0  14      116.24      122.77     23.86 o 
   0   0  14       32.34       16.61     11.98 o 
   1   0  14       10.21       12.36     12.36 o 
   2   0  14      288.90      299.91     36.22 o 
   3   0  14        3.12        4.44     11.88 o 
  -9   1  14        0.69        5.99     12.27 o 
  -7   1  14       31.62       24.05     11.49 o 
  -6   1  14       34.59       45.49     13.91 o 
  -5   1  14        2.83        7.05      7.24 o 
  -4   1  14       80.62       70.99     16.71 o 
  -3   1  14      167.39      160.34     23.86 o 
  -2   1  14       53.89       61.91     15.84 o 
  -1   1  14       10.68       -1.16      9.85 o 
   0   1  14       77.20       89.92     21.83 o 
   1   1  14      155.21      151.74     27.43 o 
   2   1  14       15.74        0.97     10.05 o 
   3   1  14       42.59       12.85     10.05 o 
  -9   2  14        1.98       -0.19      9.56 o 
  -7   2  14      100.01       94.37     19.80 o 
  -6   2  14        5.38        0.19      6.95 o 
  -5   2  14        9.97        3.09      7.34 o 
  -4   2  14      153.14      128.85     21.44 o 
  -3   2  14       57.95       99.39     20.19 o 
  -2   2  14       10.17        2.41      7.73 o 
  -1   2  14        0.14       -2.17      7.24 o 
   0   2  14        7.26       10.53     11.78 o 
   1   2  14       62.64       34.19     16.03 o 
   2   2  14       46.43       59.31     18.55 o 
  -8   3  14       17.26        0.19      6.57 o 
  -7   3  14        0.71        1.35      9.08 o 
  -6   3  14       15.26       15.74      9.27 o 
  -5   3  14       27.05       13.14     10.05 o 
  -4   3  14       51.91       76.79     18.55 o 
  -3   3  14       42.11       46.27     15.16 o 
  -2   3  14       49.57       46.46     14.58 o 
  -1   3  14        5.53        6.66      7.63 o 
   0   3  14       37.03       19.96      9.55 o 
   1   3  14        0.54       -2.32      6.37 o 
   2   3  14       23.36       10.05     10.72 o 
  -9   4  14        3.56       -2.22      6.95 o 
  -8   4  14        0.05        8.79      9.76 o 
  -7   4  14      232.42      258.76     31.68 o 
  -6   4  14       78.46       41.92     15.16 o 
  -5   4  14        0.19       -5.89      6.57 o 
  -4   4  14        5.92       -0.48      7.73 o 
  -3   4  14       36.41       68.29     18.83 o 
  -2   4  14        7.02       -2.32      6.86 o 
  -1   4  14        5.65        3.19     10.82 o 
   0   4  14       10.96       -0.87     11.30 o 
   1   4  14       17.08       14.68     14.49 o 
  -8   5  14       32.43       28.11     13.33 o 
  -7   5  14       49.23       18.06     11.69 o 
  -6   5  14      144.66      173.28     28.11 o 
  -5   5  14        7.41       -3.57      8.02 o 
  -4   5  14       37.57       11.01      8.98 o 
  -3   5  14        9.35        0.39      6.76 o 
  -2   5  14       51.47       32.65     14.30 o 
  -1   5  14        7.85        6.95     12.65 o 
   0   5  14        2.82       10.14     12.85 o 
  -7   6  14        0.01       -2.12      8.11 o 
  -6   6  14        0.14        7.53     10.82 o 
  -5   6  14       15.78       28.69     13.43 o 
  -4   6  14        1.84        2.90      6.57 o 
  -3   6  14        0.29       -3.67      6.95 o 
  -2   6  14        4.63        8.31     13.14 o 
  -3  -7  15        3.17       -6.37      9.56 o 
  -2  -7  15       12.39        6.18     10.24 o 
  -1  -7  15       82.78       87.90     22.02 o 
  -4  -6  15       49.68       57.37     19.61 o 
  -3  -6  15       48.25       26.85     12.36 o 
  -2  -6  15      251.59      330.92     35.74 o 
   1  -6  15       20.51        5.41     11.98 o 
   2  -6  15       13.45       -8.21     11.40 o 
  -3  -5  15       94.61      113.69     23.37 o 
   0  -5  15       21.58       18.55     14.30 o 
   1  -5  15       44.60       52.54     20.19 o 
   2  -5  15       40.43       32.84     18.35 o 
  -6  -4  15       28.52       90.99     23.37 o 
  -5  -4  15       62.49       82.00     24.05 o 
  -1  -4  15       40.61       84.90     21.73 o 
   0  -4  15       11.13       10.62     13.33 o 
   1  -4  15       24.67        9.66     14.30 o 
   2  -4  15       46.11       56.12     20.67 o 
   3  -4  15       30.26       27.24     17.58 o 
  -7  -3  15        0.52        1.35     10.53 o 
  -6  -3  15        4.39        0.00     11.40 o 
  -5  -3  15       13.69       -9.85     10.62 o 
  -2  -3  15       73.89       82.78     21.15 o 
  -1  -3  15       47.50       44.24     17.97 o 
   0  -3  15        3.31        5.70     10.62 o 
   1  -3  15        6.48       12.56     11.88 o 
   2  -3  15       36.85       48.20     19.22 o 
   3  -3  15       14.87       14.58     14.10 o 
  -7  -2  15       78.41      111.56     28.88 o 
  -6  -2  15       15.25       20.38     14.78 o 
  -3  -2  15       97.86       72.54     20.09 o 
  -2  -2  15        4.68       -2.41      8.40 o 
  -1  -2  15        0.43       -1.06     10.53 o 
   0  -2  15        0.01       -4.64     10.24 o 
   1  -2  15       67.48       51.68     18.55 o 
   2  -2  15       54.41       48.39     19.03 o 
   3  -2  15       34.24       24.82     16.52 o 
  -8  -1  15       27.55       77.56     26.27 o 
  -7  -1  15        1.68       16.90     14.97 o 
  -4  -1  15        6.72        7.44      7.24 o 
  -3  -1  15       66.83       51.00     15.55 o 
  -2  -1  15       26.10       -2.99      8.31 o 
  -1  -1  15        7.03       16.81     12.56 o 
   0  -1  15        7.60       -0.48      9.66 o 
   1  -1  15       53.63       49.36     18.93 o 
   2  -1  15       33.28        4.44     12.46 o 
  -8   0  15       99.62      235.87     41.34 o 
  -5   0  15        6.55        1.55      6.28 o 
  -4   0  15       10.54       10.53      9.47 o 
  -3   0  15       95.56      143.92     23.47 o 
  -2   0  15       15.33       15.74     14.10 o 
  -1   0  15       63.58       43.95     17.48 o 
   0   0  15       59.78       58.73     18.74 o 
   1   0  15       26.48       15.65     13.81 o 
   2   0  15        2.03       -0.87     10.82 o 
  -6   1  15       12.89       -2.22      7.73 o 
  -5   1  15       43.51       50.61     15.16 o 
  -4   1  15      141.66      138.90     22.80 o 
  -3   1  15       11.67        6.86      7.92 o 
  -2   1  15       14.51       15.36     11.49 o 
  -1   1  15        5.86        2.80     10.82 o 
   0   1  15        3.39        2.99     12.07 o 
   1   1  15       88.21       22.70     14.78 o 
  -7   2  15       98.15      113.88     21.93 o 
  -6   2  15        4.74        4.73      6.37 o 
  -5   2  15       24.52       29.85     12.65 o 
  -4   2  15        0.66        0.00      7.44 o 
  -3   2  15      146.21      130.01     23.28 o 
  -2   2  15        4.25        9.08     10.91 o 
  -1   2  15       36.07       39.12     14.68 o 
   0   2  15       79.48       46.36     18.35 o 
   1   2  15        3.00        7.82     12.27 o 
  -7   3  15        6.48        3.96      9.27 o 
  -6   3  15       20.98       30.04     14.30 o 
  -5   3  15        3.50        6.18      8.89 o 
  -4   3  15       66.16       78.14     19.51 o 
  -3   3  15       89.15      119.67     23.08 o 
  -2   3  15        0.02       -1.84      6.57 o 
  -1   3  15        4.50        0.10      8.50 o 
   0   3  15        5.11       -0.48      9.95 o 
  -7   4  15       67.03       61.33     18.74 o 
  -6   4  15       11.60       14.87     10.82 o 
  -5   4  15        0.04       -3.57      5.89 o 
  -4   4  15      129.15      125.47     23.86 o 
  -3   4  15       16.82       27.33     12.65 o 
  -2   4  15       44.61       59.50     17.39 o 
  -1   4  15        3.66        5.31      9.18 o 
  -5   5  15        9.18       11.78     11.98 o 
  -4   5  15       36.44       40.47     16.32 o 
  -1  -4  16        0.08        3.09     12.75 o 
   0  -4  16        1.94       -3.48     11.88 o 
  -5  -3  16       21.44       41.34     22.51 o 
  -2  -3  16       13.25       14.10     15.36 o 
  -1  -3  16        0.35        3.19     12.17 o 
   0  -3  16        0.40       -3.67     13.33 o 
  -3  -2  16        3.97       -4.64      6.95 o 
  -2  -2  16       15.84        3.38     14.01 o 
  -1  -2  16       21.31       22.12     15.94 o 
   0  -2  16        3.03       -1.35     12.27 o 
  -4  -1  16       42.67       28.49     13.04 o 
  -3  -1  16      265.65      230.37     29.27 o 
  -2  -1  16      291.57      364.53     39.41 o 
  -1  -1  16      109.44      156.86     29.27 o 
   0  -1  16        2.15       -9.76      9.27 o 
  -5   0  16        5.07       13.62      9.76 o 
  -4   0  16       14.12       16.13     10.34 o 
  -3   0  16      330.54      299.72     33.90 o 
  -2   0  16      271.22      217.97     22.16 o 
  -1   0  16       76.01       24.15     15.55 o 
   0   0  16        0.39       -1.84     12.94 o 
  -6   1  16        6.15        6.95     10.05 o 
  -5   1  16       62.36       44.24     14.58 o 
  -4   1  16        6.40       -3.19      6.18 o 
  -3   1  16       23.83       18.45     11.69 o 
  -2   1  16      476.88      516.17     41.53 o 
  -1   1  16      100.69       99.15     27.19 o 
  -5   2  16       98.50       91.18     21.25 o 
  -4   2  16       10.21       19.61     12.27 o 
  -3   2  16        0.77       -6.18      7.34 o 
  -2   2  16        6.26        9.37     10.91 o 
                                                 
